# Supplementary material for: Tailoring topological altermagnetic spin texture via interfacial exchange coupling in quasi-2D CrSb/(Bi, Sb)2Te3 thin film
Source: Nat Commun. 2026 Apr 17;17:5350. doi: 10.1038/s41467-026-72021-7 (PMC13272750; doi:10.1038/s41467-026-72021-7)
Supplement: Supplementary file 3 — Source Data [file 41467_2026_72021_MOESM3_ESM.xlsx]

## Sheet: Figure1
XRD(2θ)	Intensity		x	Δ2θ(CrSb(101))	Δ2θ(Al2O3(006))		μ0H	M/M(3 T)	μ0H	M/M(3 T)
10	3252		0.5	0	0		2.97801	1	-2.97772	-0.99826
10.02	3181		0.71	-0.123	0		2.72903	0.99292	-2.72867	-1.00271
10.04	3157		0.81	-0.154	0		2.48159	0.98862	-2.48115	-0.99759
10.06	3121		0.86	-0.317	0		2.23357	0.99321	-2.23305	-1.00669
10.08	3178		1	-0.708	0		1.98451	1.00121	-1.984	-1.00905
10.1	3180						1.73707	0.99719	-1.73656	-1.00806
10.12	3044						1.48931	0.99295	-1.48878	-1.02118
10.14	3061						1.24046	0.96855	-1.23993	-0.98633
10.16	2949						0.99299	0.96035	-0.99249	-0.9545
10.18	3024						0.74493	0.93157	-0.74442	-0.93924
10.2	2985						0.49569	0.88277	-0.49573	-0.88527
10.22	3005						0.47147	0.88455	-0.47156	-0.89701
10.24	2942						0.44689	0.88661	-0.44693	-0.89857
10.26	2971						0.42122	0.87279	-0.42128	-0.89478
10.28	2955						0.3969	0.87394	-0.39689	-0.88867
10.3	3009						0.37242	0.87399	-0.37244	-0.88882
10.32	3011						0.34673	0.86711	-0.34675	-0.87771
10.34	2991						0.32252	0.86276	-0.32255	-0.8611
10.36	2972						0.29784	0.84187	-0.29781	-0.85163
10.38	2920						0.27226	0.82179	-0.27223	-0.84359
10.4	2819						0.24794	0.8007	-0.24794	-0.79991
10.42	2861						0.22346	0.78707	-0.22346	-0.77867
10.44	2929						0.19776	0.75947	-0.19773	-0.75829
10.46	2942						0.17352	0.72925	-0.17352	-0.73539
10.48	2959						0.14889	0.70372	-0.14889	-0.71083
10.5	2885						0.12334	0.65766	-0.12335	-0.65905
10.52	2939						0.09893	0.61107	-0.09892	-0.61534
10.54	2847						0.07442	0.56767	-0.07439	-0.56854
10.56	2823						0.0489	0.50933	-0.04887	-0.50357
10.58	2883						0.02454	0.41876	-0.02455	-0.42762
10.6	2844						0.000102672	0.29522	-0.000102672	-0.28998
10.62	2969						-0.02466	0.16899	0.0246	-0.15251
10.64	2800						-0.04897	0.03192	0.04899	-0.02334
10.66	2794						-0.07451	-0.07133	0.07453	0.08194
10.68	2865						-0.09899	-0.16091	0.09898	0.16995
10.7	2814						-0.1234	-0.23416	0.12343	0.26593
10.72	2738						-0.14899	-0.30041	0.14896	0.30081
10.74	2713						-0.1736	-0.34908	0.1736	0.36152
10.76	2731						-0.19784	-0.3985	0.19778	0.39744
10.78	2690						-0.22356	-0.43465	0.22352	0.44043
10.8	2725						-0.248	-0.45847	0.24801	0.46065
10.82	2731						-0.2723	-0.48705	0.27233	0.47632
10.84	2707						-0.2979	-0.51378	0.29788	0.50726
10.86	2676						-0.32257	-0.52911	0.32258	0.52002
10.88	2674						-0.34681	-0.55016	0.34681	0.53833
10.9	2713						-0.3725	-0.55414	0.3725	0.56503
10.92	2749						-0.39693	-0.57797	0.39698	0.57628
10.94	2740						-0.42129	-0.59722	0.42134	0.58811
10.96	2673						-0.44692	-0.59196	0.44695	0.60069
10.98	2713						-0.47156	-0.60727	0.47157	0.6237
11	2669						-0.49572	-0.60728	0.49573	0.6235
11.02	2594						-0.74476	-0.71778	0.74473	0.72133
11.04	2770						-0.99287	-0.81906	0.99287	0.82437
11.06	2741						-1.24037	-0.91786	1.24031	0.92468
11.08	2525						-1.48922	-0.99276	1.48919	0.97996
11.1	2555						-1.737	-1.01856	1.73693	1.02593
11.12	2666						-1.98444	-1.03042	1.98444	1.03492
11.14	2659						-2.23349	-1.04226	2.23349	1.0432
11.16	2621						-2.48159	-1.03239	2.48159	1.02846
11.18	2713						-2.72911	-1.01227	2.72911	1.01976
11.2	2617						-2.97824	-1.009	2.97823	1
11.22	2660
11.24	2605
11.26	2659
11.28	2531
11.3	2572
11.32	2542
11.34	2463
11.36	2565
11.38	2590
11.4	2526
11.42	2452
11.44	2472
11.46	2622
11.48	2608
11.5	2508
11.52	2547
11.54	2459
11.56	2602
11.58	2430
11.6	2539
11.62	2458
11.64	2501
11.66	2548
11.68	2400
11.7	2457
11.72	2530
11.74	2437
11.76	2374
11.78	2466
11.8	2434
11.82	2375
11.84	2368
11.86	2344
11.88	2385
11.9	2490
11.92	2350
11.94	2425
11.96	2442
11.98	2373
12	2408
12.02	2350
12.04	2341
12.06	2433
12.08	2376
12.1	2382
12.12	2384
12.14	2397
12.16	2385
12.18	2376
12.2	2364
12.22	2362
12.24	2375
12.26	2323
12.28	2340
12.3	2260
12.32	2363
12.34	2324
12.36	2363
12.38	2260
12.4	2291
12.42	2226
12.44	2384
12.46	2309
12.48	2360
12.5	2266
12.52	2290
12.54	2258
12.56	2309
12.58	2319
12.6	2247
12.62	2217
12.64	2284
12.66	2278
12.68	2272
12.7	2204
12.72	2197
12.74	2228
12.76	2234
12.78	2297
12.8	2265
12.82	2253
12.84	2341
12.86	2267
12.88	2182
12.9	2293
12.92	2281
12.94	2314
12.96	2283
12.98	2227
13	2189
13.02	2286
13.04	2217
13.06	2215
13.08	2300
13.1	2249
13.12	2255
13.14	2228
13.16	2257
13.18	2240
13.2	2204
13.22	2260
13.24	2190
13.26	2182
13.28	2251
13.3	2294
13.32	2189
13.34	2209
13.36	2221
13.38	2220
13.4	2250
13.42	2336
13.44	2255
13.46	2312
13.48	2258
13.5	2275
13.52	2210
13.54	2202
13.56	2204
13.58	2213
13.6	2319
13.62	2284
13.64	2234
13.66	2317
13.68	2279
13.7	2329
13.72	2258
13.74	2316
13.76	2305
13.78	2272
13.8	2341
13.82	2366
13.84	2294
13.86	2266
13.88	2235
13.9	2198
13.92	2282
13.94	2241
13.96	2263
13.98	2265
14	2331
14.02	2360
14.04	2258
14.06	2385
14.08	2386
14.1	2388
14.12	2254
14.14	2359
14.16	2322
14.18	2272
14.2	2377
14.22	2393
14.24	2304
14.26	2328
14.28	2396
14.3	2385
14.32	2311
14.34	2312
14.36	2336
14.38	2515
14.4	2453
14.42	2364
14.44	2299
14.46	2327
14.48	2253
14.5	2414
14.52	2346
14.54	2351
14.56	2464
14.58	2346
14.6	2397
14.62	2411
14.64	2338
14.66	2359
14.68	2370
14.7	2219
14.72	2412
14.74	2369
14.76	2470
14.78	2379
14.8	2379
14.82	2369
14.84	2411
14.86	2424
14.88	2386
14.9	2363
14.92	2370
14.94	2457
14.96	2429
14.98	2464
15	2391
15.02	2408
15.04	2316
15.06	2358
15.08	2350
15.1	2399
15.12	2421
15.14	2362
15.16	2284
15.18	2264
15.2	2320
15.22	2462
15.24	2284
15.26	2375
15.28	2324
15.3	2347
15.32	2357
15.34	2362
15.36	2470
15.38	2279
15.4	2382
15.42	2297
15.44	2227
15.46	2377
15.48	2355
15.5	2368
15.52	2315
15.54	2312
15.56	2305
15.58	2382
15.6	2374
15.62	2409
15.64	2433
15.66	2492
15.68	2479
15.7	2469
15.72	2495
15.74	2473
15.76	2625
15.78	2532
15.8	2461
15.82	2442
15.84	2362
15.86	2436
15.88	2441
15.9	2563
15.92	2407
15.94	2447
15.96	2360
15.98	2449
16	2382
16.02	2440
16.04	2301
16.06	2294
16.08	2411
16.1	2351
16.12	2355
16.14	2293
16.16	2384
16.18	2424
16.2	2461
16.22	2435
16.24	2667
16.26	2545
16.28	2626
16.3	2699
16.32	2705
16.34	2707
16.36	2868
16.38	2845
16.4	2823
16.42	2836
16.44	2998
16.46	2999
16.48	3066
16.5	2963
16.52	2986
16.54	3124
16.56	3023
16.58	3155
16.6	3131
16.62	3097
16.64	3061
16.66	3209
16.68	3315
16.7	3342
16.72	3419
16.74	3545
16.76	3759
16.78	3842
16.8	3972
16.82	4176
16.84	4459
16.86	4733
16.88	5018
16.9	5498
16.92	5917
16.94	6308
16.96	6870
16.98	7648
17	8150
17.02	8738
17.04	9437
17.06	10217
17.08	10956
17.1	11665
17.12	12813
17.14	13498
17.16	14244
17.18	15507
17.2	16321
17.22	17119
17.24	18082
17.26	18924
17.28	19669
17.3	20439
17.32	21295
17.34	21887
17.36	22877
17.38	23540
17.4	24206
17.42	24708
17.44	25537
17.46	25628
17.48	25831
17.5	26013
17.52	26549
17.54	26179
17.56	26705
17.58	26542
17.6	26117
17.62	25952
17.64	25661
17.66	25212
17.68	24936
17.7	24420
17.72	23878
17.74	23137
17.76	22422
17.78	21498
17.8	21182
17.82	20526
17.84	19773
17.86	18902
17.88	18288
17.9	17123
17.92	16612
17.94	15652
17.96	15151
17.98	14039
18	13145
18.02	12530
18.04	11665
18.06	11016
18.08	10430
18.1	9898
18.12	9000
18.14	8613
18.16	7795
18.18	7307
18.2	6818
18.22	6540
18.24	6135
18.26	5654
18.28	5314
18.3	5006
18.32	4765
18.34	4495
18.36	4369
18.38	4083
18.4	3932
18.42	3771
18.44	3672
18.46	3529
18.48	3402
18.5	3295
18.52	3252
18.54	3303
18.56	3184
18.58	3305
18.6	3202
18.62	3164
18.64	3148
18.66	2949
18.68	3090
18.7	2991
18.72	3014
18.74	2984
18.76	3065
18.78	3000
18.8	3007
18.82	3009
18.84	3002
18.86	3094
18.88	2983
18.9	2820
18.92	2871
18.94	2864
18.96	2807
18.98	2892
19	2793
19.02	2749
19.04	2762
19.06	2753
19.08	2629
19.1	2723
19.12	2699
19.14	2616
19.16	2552
19.18	2581
19.2	2532
19.22	2555
19.24	2526
19.26	2479
19.28	2460
19.3	2417
19.32	2468
19.34	2459
19.36	2445
19.38	2350
19.4	2426
19.42	2350
19.44	2435
19.46	2285
19.48	2317
19.5	2403
19.52	2356
19.54	2187
19.56	2343
19.58	2380
19.6	2209
19.62	2248
19.64	2252
19.66	2169
19.68	2265
19.7	2186
19.72	2121
19.74	2232
19.76	2133
19.78	2148
19.8	2020
19.82	2161
19.84	2101
19.86	2099
19.88	2024
19.9	2048
19.92	2047
19.94	2102
19.96	2029
19.98	2099
20	2040
20.02	2064
20.04	2011
20.06	2034
20.08	1990
20.1	2023
20.12	2043
20.14	1974
20.16	2019
20.18	1949
20.2	2017
20.22	2103
20.24	1952
20.26	2050
20.28	1924
20.3	1963
20.32	1905
20.34	1937
20.36	1913
20.38	1999
20.4	1977
20.42	1975
20.44	1952
20.46	1943
20.48	1967
20.5	1956
20.52	1996
20.54	2031
20.56	1915
20.58	1909
20.6	1830
20.62	1910
20.64	1857
20.66	1919
20.68	1919
20.7	1871
20.72	1913
20.74	1885
20.76	2001
20.78	1831
20.8	1851
20.82	1891
20.84	1852
20.86	1877
20.88	1833
20.9	1937
20.92	1814
20.94	1892
20.96	1773
20.98	1897
21	1852
21.02	1839
21.04	1868
21.06	1870
21.08	1848
21.1	1753
21.12	1909
21.14	1829
21.16	1767
21.18	1838
21.2	1830
21.22	1775
21.24	1800
21.26	1780
21.28	1864
21.3	1769
21.32	1711
21.34	1802
21.36	1794
21.38	1783
21.4	1790
21.42	1790
21.44	1802
21.46	1709
21.48	1802
21.5	1779
21.52	1804
21.54	1807
21.56	1767
21.58	1746
21.6	1710
21.62	1735
21.64	1730
21.66	1756
21.68	1712
21.7	1772
21.72	1780
21.74	1795
21.76	1728
21.78	1753
21.8	1762
21.82	1675
21.84	1715
21.86	1792
21.88	1719
21.9	1722
21.92	1716
21.94	1705
21.96	1740
21.98	1742
22	1688
22.02	1679
22.04	1740
22.06	1715
22.08	1603
22.1	1703
22.12	1682
22.14	1826
22.16	1696
22.18	1710
22.2	1707
22.22	1745
22.24	1671
22.26	1645
22.28	1687
22.3	1725
22.32	1669
22.34	1679
22.36	1699
22.38	1769
22.4	1751
22.42	1686
22.44	1683
22.46	1672
22.48	1636
22.5	1663
22.52	1663
22.54	1667
22.56	1676
22.58	1712
22.6	1691
22.62	1693
22.64	1597
22.66	1666
22.68	1576
22.7	1670
22.72	1677
22.74	1616
22.76	1666
22.78	1650
22.8	1633
22.82	1624
22.84	1602
22.86	1652
22.88	1644
22.9	1660
22.92	1610
22.94	1697
22.96	1630
22.98	1561
23	1680
23.02	1690
23.04	1653
23.06	1752
23.08	1710
23.1	1666
23.12	1636
23.14	1604
23.16	1671
23.18	1680
23.2	1579
23.22	1644
23.24	1646
23.26	1770
23.28	1726
23.3	1642
23.32	1609
23.34	1584
23.36	1654
23.38	1620
23.4	1598
23.42	1653
23.44	1642
23.46	1674
23.48	1719
23.5	1615
23.52	1743
23.54	1645
23.56	1610
23.58	1661
23.6	1671
23.62	1710
23.64	1699
23.66	1666
23.68	1656
23.7	1667
23.72	1672
23.74	1673
23.76	1703
23.78	1639
23.8	1587
23.82	1626
23.84	1673
23.86	1564
23.88	1687
23.9	1673
23.92	1690
23.94	1727
23.96	1695
23.98	1669
24	1591
24.02	1647
24.04	1582
24.06	1697
24.08	1599
24.1	1614
24.12	1640
24.14	1626
24.16	1664
24.18	1546
24.2	1617
24.22	1655
24.24	1617
24.26	1680
24.28	1697
24.3	1707
24.32	1735
24.34	1625
24.36	1623
24.38	1647
24.4	1673
24.42	1598
24.44	1655
24.46	1661
24.48	1600
24.5	1629
24.52	1715
24.54	1680
24.56	1614
24.58	1684
24.6	1781
24.62	1621
24.64	1726
24.66	1694
24.68	1661
24.7	1715
24.72	1709
24.74	1689
24.76	1700
24.78	1667
24.8	1674
24.82	1697
24.84	1749
24.86	1747
24.88	1756
24.9	1726
24.92	1746
24.94	1741
24.96	1787
24.98	1643
25	1766
25.02	1831
25.04	1676
25.06	1774
25.08	1755
25.1	1744
25.12	1750
25.14	1765
25.16	1955
25.18	1787
25.2	1829
25.22	1868
25.24	1867
25.26	1835
25.28	1946
25.3	1865
25.32	1897
25.34	1842
25.36	1914
25.38	2002
25.4	2006
25.42	1966
25.44	2059
25.46	2029
25.48	2112
25.5	2166
25.52	2236
25.54	2265
25.56	2344
25.58	2409
25.6	2410
25.62	2500
25.64	2595
25.66	2776
25.68	2816
25.7	2955
25.72	2933
25.74	3085
25.76	3081
25.78	3233
25.8	3458
25.82	3423
25.84	3516
25.86	3716
25.88	3780
25.9	3977
25.92	4122
25.94	4216
25.96	4318
25.98	4498
26	4531
26.02	4658
26.04	4907
26.06	4946
26.08	4897
26.1	5122
26.12	5229
26.14	5251
26.16	5278
26.18	5354
26.2	5523
26.22	5569
26.24	5487
26.26	5689
26.28	5640
26.3	5730
26.32	5714
26.34	5663
26.36	5709
26.38	5688
26.4	5681
26.42	5558
26.44	5680
26.46	5448
26.48	5406
26.5	5383
26.52	5418
26.54	5293
26.56	5252
26.58	5158
26.6	5071
26.62	4928
26.64	4842
26.66	4869
26.68	4806
26.7	4694
26.72	4614
26.74	4461
26.76	4401
26.78	4275
26.8	4245
26.82	4020
26.84	4100
26.86	3932
26.88	3736
26.9	3770
26.92	3709
26.94	3670
26.96	3429
26.98	3394
27	3357
27.02	3331
27.04	3245
27.06	3046
27.08	3118
27.1	3057
27.12	2972
27.14	3047
27.16	2929
27.18	2927
27.2	2792
27.22	2744
27.24	2785
27.26	2769
27.28	2767
27.3	2750
27.32	2756
27.34	2661
27.36	2636
27.38	2650
27.4	2606
27.42	2588
27.44	2768
27.46	2712
27.48	2673
27.5	2780
27.52	2741
27.54	2674
27.56	2720
27.58	2632
27.6	2650
27.62	2686
27.64	2836
27.66	2754
27.68	2700
27.7	2767
27.72	2745
27.74	2693
27.76	2734
27.78	2784
27.8	2694
27.82	2651
27.84	2743
27.86	2765
27.88	2777
27.9	2761
27.92	2771
27.94	2663
27.96	2827
27.98	2753
28	2732
28.02	2666
28.04	2730
28.06	2669
28.08	2775
28.1	2713
28.12	2734
28.14	2735
28.16	2751
28.18	2625
28.2	2692
28.22	2799
28.24	2754
28.26	2840
28.28	2777
28.3	2721
28.32	2746
28.34	2718
28.36	2794
28.38	2680
28.4	2791
28.42	2754
28.44	2730
28.46	2779
28.48	2756
28.5	2832
28.52	2717
28.54	2826
28.56	2839
28.58	2734
28.6	2873
28.62	2827
28.64	2801
28.66	2856
28.68	2769
28.7	2834
28.72	2827
28.74	2802
28.76	2804
28.78	2767
28.8	2676
28.82	2780
28.84	2825
28.86	2882
28.88	2911
28.9	2795
28.92	2776
28.94	2891
28.96	2878
28.98	2820
29	2808
29.02	2757
29.04	2798
29.06	2816
29.08	2909
29.1	2847
29.12	2855
29.14	2843
29.16	2891
29.18	3016
29.2	2842
29.22	2777
29.24	2846
29.26	2919
29.28	2934
29.3	2987
29.32	2968
29.34	2903
29.36	2849
29.38	2909
29.4	2868
29.42	2911
29.44	2926
29.46	3019
29.48	2870
29.5	2833
29.52	2865
29.54	2821
29.56	2774
29.58	2820
29.6	2874
29.62	2828
29.64	2942
29.66	2832
29.68	2775
29.7	2830
29.72	2751
29.74	2817
29.76	2816
29.78	2752
29.8	2844
29.82	2805
29.84	2743
29.86	2826
29.88	2798
29.9	2743
29.92	2778
29.94	2693
29.96	2717
29.98	2640
30	2734
30.02	2560
30.04	2663
30.06	2696
30.08	2598
30.1	2601
30.12	2514
30.14	2576
30.16	2518
30.18	2602
30.2	2572
30.22	2502
30.24	2510
30.26	2484
30.28	2473
30.3	2418
30.32	2476
30.34	2496
30.36	2467
30.38	2463
30.4	2412
30.42	2425
30.44	2442
30.46	2360
30.48	2339
30.5	2255
30.52	2273
30.54	2217
30.56	2294
30.58	2203
30.6	2247
30.62	2292
30.64	2274
30.66	2253
30.68	2206
30.7	2160
30.72	2196
30.74	2149
30.76	2147
30.78	2137
30.8	2138
30.82	2221
30.84	2143
30.86	2166
30.88	2090
30.9	2088
30.92	1978
30.94	2076
30.96	2047
30.98	2010
31	2012
31.02	2038
31.04	2019
31.06	2038
31.08	2017
31.1	2019
31.12	1908
31.14	1936
31.16	1983
31.18	1938
31.2	1894
31.22	1905
31.24	1906
31.26	1924
31.28	1974
31.3	1963
31.32	1910
31.34	1925
31.36	1951
31.38	1876
31.4	1891
31.42	1836
31.44	1841
31.46	1884
31.48	1837
31.5	1894
31.52	1871
31.54	1795
31.56	1785
31.58	1872
31.6	1884
31.62	1782
31.64	1833
31.66	1902
31.68	1860
31.7	1899
31.72	1749
31.74	1822
31.76	1824
31.78	1698
31.8	1822
31.82	1749
31.84	1837
31.86	1692
31.88	1762
31.9	1737
31.92	1749
31.94	1625
31.96	1711
31.98	1680
32	1773
32.02	1688
32.04	1753
32.06	1734
32.08	1700
32.1	1632
32.12	1773
32.14	1641
32.16	1713
32.18	1702
32.2	1674
32.22	1758
32.24	1674
32.26	1642
32.28	1676
32.3	1700
32.32	1722
32.34	1667
32.36	1705
32.38	1646
32.4	1595
32.42	1652
32.44	1589
32.46	1603
32.48	1703
32.5	1679
32.52	1623
32.54	1595
32.56	1715
32.58	1676
32.6	1671
32.62	1621
32.64	1661
32.66	1593
32.68	1673
32.7	1669
32.72	1618
32.74	1636
32.76	1624
32.78	1576
32.8	1581
32.82	1725
32.84	1625
32.86	1670
32.88	1639
32.9	1574
32.92	1522
32.94	1621
32.96	1552
32.98	1628
33	1602
33.02	1509
33.04	1541
33.06	1624
33.08	1593
33.1	1632
33.12	1645
33.14	1562
33.16	1501
33.18	1580
33.2	1590
33.22	1538
33.24	1509
33.26	1550
33.28	1572
33.3	1547
33.32	1547
33.34	1496
33.36	1582
33.38	1553
33.4	1610
33.42	1589
33.44	1516
33.46	1590
33.48	1576
33.5	1463
33.52	1557
33.54	1555
33.56	1509
33.58	1522
33.6	1554
33.62	1513
33.64	1527
33.66	1565
33.68	1509
33.7	1525
33.72	1525
33.74	1552
33.76	1524
33.78	1532
33.8	1513
33.82	1525
33.84	1519
33.86	1548
33.88	1487
33.9	1558
33.92	1488
33.94	1538
33.96	1569
33.98	1555
34	1496
34.02	1518
34.04	1527
34.06	1587
34.08	1548
34.1	1504
34.12	1516
34.14	1519
34.16	1577
34.18	1496
34.2	1566
34.22	1591
34.24	1482
34.26	1446
34.28	1520
34.3	1504
34.32	1474
34.34	1561
34.36	1535
34.38	1531
34.4	1444
34.42	1586
34.44	1541
34.46	1518
34.48	1449
34.5	1552
34.52	1501
34.54	1526
34.56	1567
34.58	1507
34.6	1525
34.62	1474
34.64	1530
34.66	1529
34.68	1528
34.7	1495
34.72	1555
34.74	1487
34.76	1500
34.78	1499
34.8	1583
34.82	1488
34.84	1560
34.86	1495
34.88	1559
34.9	1541
34.92	1543
34.94	1555
34.96	1564
34.98	1563
35	1520
35.02	1507
35.04	1616
35.06	1574
35.08	1576
35.1	1554
35.12	1492
35.14	1601
35.16	1571
35.18	1612
35.2	1531
35.22	1556
35.24	1574
35.26	1583
35.28	1586
35.3	1524
35.32	1561
35.34	1586
35.36	1530
35.38	1584
35.4	1539
35.42	1544
35.44	1670
35.46	1618
35.48	1644
35.5	1606
35.52	1669
35.54	1592
35.56	1658
35.58	1649
35.6	1704
35.62	1634
35.64	1649
35.66	1656
35.68	1629
35.7	1707
35.72	1675
35.74	1691
35.76	1791
35.78	1731
35.8	1730
35.82	1619
35.84	1833
35.86	1669
35.88	1801
35.9	1743
35.92	1759
35.94	1847
35.96	1760
35.98	1806
36	1830
36.02	1717
36.04	1872
36.06	1827
36.08	1805
36.1	1807
36.12	1852
36.14	1770
36.16	1858
36.18	1845
36.2	1850
36.22	1861
36.24	1852
36.26	1815
36.28	1866
36.3	1904
36.32	1871
36.34	1916
36.36	1930
36.38	1826
36.4	1861
36.42	1865
36.44	1873
36.46	1902
36.48	1837
36.5	1817
36.52	1891
36.54	1844
36.56	1861
36.58	1824
36.6	1790
36.62	1824
36.64	1821
36.66	1852
36.68	1926
36.7	1771
36.72	1875
36.74	1896
36.76	1867
36.78	1754
36.8	1806
36.82	1833
36.84	1796
36.86	1736
36.88	1854
36.9	1837
36.92	1740
36.94	1745
36.96	1814
36.98	1748
37	1831
37.02	1776
37.04	1760
37.06	1689
37.08	1720
37.1	1729
37.12	1756
37.14	1754
37.16	1876
37.18	1863
37.2	1872
37.22	1766
37.24	1689
37.26	1635
37.28	1637
37.3	1653
37.32	1706
37.34	1587
37.36	1654
37.38	1659
37.4	1673
37.42	1646
37.44	1626
37.46	1570
37.48	1657
37.5	1576
37.52	1639
37.54	1526
37.56	1547
37.58	1558
37.6	1560
37.62	1543
37.64	1619
37.66	1631
37.68	1584
37.7	1510
37.72	1703
37.74	1593
37.76	1579
37.78	1533
37.8	1522
37.82	1576
37.84	1483
37.86	1585
37.88	1541
37.9	1489
37.92	1523
37.94	1483
37.96	1538
37.98	1619
38	1553
38.02	1547
38.04	1519
38.06	1494
38.08	1540
38.1	1507
38.12	1485
38.14	1514
38.16	1457
38.18	1523
38.2	1506
38.22	1496
38.24	1489
38.26	1482
38.28	1510
38.3	1429
38.32	1537
38.34	1479
38.36	1522
38.38	1476
38.4	1538
38.42	1504
38.44	1491
38.46	1487
38.48	1485
38.5	1451
38.52	1475
38.54	1539
38.56	1471
38.58	1451
38.6	1449
38.62	1471
38.64	1503
38.66	1489
38.68	1480
38.7	1489
38.72	1484
38.74	1510
38.76	1498
38.78	1495
38.8	1508
38.82	1435
38.84	1541
38.86	1530
38.88	1454
38.9	1449
38.92	1502
38.94	1440
38.96	1491
38.98	1484
39	1483
39.02	1485
39.04	1528
39.06	1488
39.08	1513
39.1	1388
39.12	1515
39.14	1460
39.16	1506
39.18	1489
39.2	1421
39.22	1494
39.24	1490
39.26	1434
39.28	1488
39.3	1536
39.32	1437
39.34	1509
39.36	1466
39.38	1470
39.4	1568
39.42	1474
39.44	1506
39.46	1530
39.48	1591
39.5	1703
39.52	1667
39.54	1717
39.56	1660
39.58	1658
39.6	1492
39.62	1567
39.64	1454
39.66	1576
39.68	1519
39.7	1500
39.72	1465
39.74	1547
39.76	1487
39.78	1479
39.8	1575
39.82	1594
39.84	1625
39.86	1539
39.88	1547
39.9	1595
39.92	1594
39.94	1607
39.96	1607
39.98	1619
40	1544
40.02	1541
40.04	1594
40.06	1591
40.08	1518
40.1	1619
40.12	1615
40.14	1553
40.16	1625
40.18	1643
40.2	1558
40.22	1638
40.24	1548
40.26	1533
40.28	1581
40.3	1598
40.32	1579
40.34	1541
40.36	1569
40.38	1628
40.4	1582
40.42	1568
40.44	1624
40.46	1532
40.48	1577
40.5	1576
40.52	1620
40.54	1654
40.56	1652
40.58	1562
40.6	1631
40.62	1607
40.64	1604
40.66	1719
40.68	1650
40.7	1673
40.72	1561
40.74	1664
40.76	1627
40.78	1759
40.8	1639
40.82	1683
40.84	1672
40.86	1710
40.88	1676
40.9	1591
40.92	1727
40.94	1697
40.96	1767
40.98	1742
41	1712
41.02	1753
41.04	1775
41.06	1788
41.08	1867
41.1	1917
41.12	2153
41.14	2376
41.16	2485
41.18	2763
41.2	2857
41.22	2743
41.24	2951
41.26	3395
41.28	4834
41.3	8288
41.32	20924
41.34	60750
41.36	95200
41.38	76826
41.4	40140
41.42	20278
41.44	23421
41.46	43078
41.48	46519
41.5	29724
41.52	14595
41.54	7600
41.56	5175
41.58	4319
41.6	3768
41.62	3600
41.64	3321
41.66	3247
41.68	2981
41.7	2977
41.72	2936
41.74	2834
41.76	2708
41.78	2801
41.8	2777
41.82	2814
41.84	2885
41.86	2947
41.88	2911
41.9	2872
41.92	2912
41.94	2974
41.96	2832
41.98	2639
42	2620
42.02	2457
42.04	2344
42.06	2210
42.08	2061
42.1	1951
42.12	1964
42.14	1786
42.16	1733
42.18	1691
42.2	1720
42.22	1688
42.24	1620
42.26	1618
42.28	1662
42.3	1693
42.32	1678
42.34	1605
42.36	1645
42.38	1564
42.4	1609
42.42	1679
42.44	1661
42.46	1594
42.48	1576
42.5	1574
42.52	1535
42.54	1592
42.56	1564
42.58	1712
42.6	1653
42.62	1558
42.64	1614
42.66	1672
42.68	1558
42.7	1601
42.72	1604
42.74	1590
42.76	1633
42.78	1635
42.8	1649
42.82	1584
42.84	1705
42.86	1631
42.88	1668
42.9	1645
42.92	1680
42.94	1714
42.96	1660
42.98	1662
43	1657
43.02	1708
43.04	1631
43.06	1730
43.08	1651
43.1	1718
43.12	1675
43.14	1766
43.16	1763
43.18	1671
43.2	1688
43.22	1721
43.24	1713
43.26	1772
43.28	1826
43.3	1734
43.32	1812
43.34	1709
43.36	1819
43.38	1878
43.4	1833
43.42	1865
43.44	1811
43.46	1933
43.48	1984
43.5	1940
43.52	2012
43.54	2086
43.56	1991
43.58	2131
43.6	2148
43.62	2202
43.64	2129
43.66	2151
43.68	2345
43.7	2267
43.72	2434
43.74	2475
43.76	2457
43.78	2457
43.8	2608
43.82	2622
43.84	2619
43.86	2771
43.88	2737
43.9	2942
43.92	2976
43.94	3153
43.96	3158
43.98	3136
44	3259
44.02	3331
44.04	3433
44.06	3595
44.08	3668
44.1	3760
44.12	3863
44.14	4079
44.16	4225
44.18	4353
44.2	4459
44.22	4620
44.24	4865
44.26	5003
44.28	5306
44.3	5585
44.32	5605
44.34	5912
44.36	6182
44.38	6389
44.4	6320
44.42	6463
44.44	6751
44.46	6820
44.48	6876
44.5	6974
44.52	7041
44.54	6882
44.56	6931
44.58	6841
44.6	6671
44.62	6661
44.64	6578
44.66	6461
44.68	6504
44.7	6420
44.72	6357
44.74	6367
44.76	6308
44.78	6484
44.8	6511
44.82	6463
44.84	6308
44.86	6250
44.88	6445
44.9	6337
44.92	6193
44.94	6320
44.96	6255
44.98	6190
45	6132
45.02	6089
45.04	6072
45.06	5905
45.08	6063
45.1	5847
45.12	5773
45.14	5633
45.16	5683
45.18	5649
45.2	5529
45.22	5430
45.24	5225
45.26	5210
45.28	5216
45.3	5117
45.32	4915
45.34	4874
45.36	4705
45.38	4746
45.4	4419
45.42	4498
45.44	4336
45.46	4443
45.48	4325
45.5	4100
45.52	4136
45.54	3930
45.56	3843
45.58	3850
45.6	3691
45.62	3630
45.64	3551
45.66	3448
45.68	3463
45.7	3413
45.72	3361
45.74	3358
45.76	3077
45.78	3087
45.8	3115
45.82	2945
45.84	2974
45.86	2968
45.88	2853
45.9	2886
45.92	2808
45.94	2801
45.96	2637
45.98	2702
46	2732
46.02	2629
46.04	2679
46.06	2570
46.08	2620
46.1	2593
46.12	2540
46.14	2510
46.16	2592
46.18	2392
46.2	2442
46.22	2433
46.24	2400
46.26	2372
46.28	2316
46.3	2408
46.32	2367
46.34	2327
46.36	2347
46.38	2338
46.4	2238
46.42	2262
46.44	2247
46.46	2200
46.48	2260
46.5	2171
46.52	2193
46.54	2211
46.56	2145
46.58	2130
46.6	2101
46.62	2038
46.64	2092
46.66	2005
46.68	2058
46.7	2010
46.72	2006
46.74	2120
46.76	1997
46.78	2036
46.8	1926
46.82	2022
46.84	1905
46.86	1949
46.88	1927
46.9	1942
46.92	1896
46.94	1892
46.96	1820
46.98	1879
47	1939
47.02	1819
47.04	1896
47.06	1829
47.08	1923
47.1	1864
47.12	1888
47.14	1786
47.16	1903
47.18	1800
47.2	1780
47.22	1811
47.24	1745
47.26	1741
47.28	1795
47.3	1860
47.32	1816
47.34	1777
47.36	1771
47.38	1748
47.4	1769
47.42	1712
47.44	1784
47.46	1650
47.48	1738
47.5	1692
47.52	1720
47.54	1697
47.56	1753
47.58	1682
47.6	1681
47.62	1712
47.64	1605
47.66	1746
47.68	1703
47.7	1684
47.72	1730
47.74	1715
47.76	1699
47.78	1704
47.8	1663
47.82	1615
47.84	1682
47.86	1705
47.88	1764
47.9	1653
47.92	1679
47.94	1662
47.96	1636
47.98	1622
48	1672
48.02	1618
48.04	1637
48.06	1612
48.08	1631
48.1	1683
48.12	1603
48.14	1621
48.16	1685
48.18	1593
48.2	1597
48.22	1604
48.24	1633
48.26	1614
48.28	1625
48.3	1602
48.32	1626
48.34	1656
48.36	1593
48.38	1634
48.4	1677
48.42	1600
48.44	1563
48.46	1564
48.48	1629
48.5	1590
48.52	1604
48.54	1612
48.56	1588
48.58	1582
48.6	1517
48.62	1535
48.64	1558
48.66	1571
48.68	1521
48.7	1560
48.72	1554
48.74	1570
48.76	1566
48.78	1585
48.8	1556
48.82	1578
48.84	1559
48.86	1472
48.88	1593
48.9	1559
48.92	1554
48.94	1535
48.96	1538
48.98	1570
49	1565
49.02	1522
49.04	1580
49.06	1558
49.08	1597
49.1	1552
49.12	1544
49.14	1517
49.16	1515
49.18	1570
49.2	1564
49.22	1562
49.24	1489
49.26	1551
49.28	1573
49.3	1527
49.32	1514
49.34	1549
49.36	1524
49.38	1535
49.4	1474
49.42	1561
49.44	1470
49.46	1584
49.48	1555
49.5	1557
49.52	1499
49.54	1618
49.56	1519
49.58	1584
49.6	1583
49.62	1519
49.64	1573
49.66	1495
49.68	1583
49.7	1494
49.72	1552
49.74	1550
49.76	1506
49.78	1496
49.8	1488
49.82	1487
49.84	1523
49.86	1564
49.88	1512
49.9	1447
49.92	1520
49.94	1526
49.96	1556
[truncated: 502 more rows]

## Sheet: Figure 2
2QL TI/2.4nm CrSb	μ0H	Rxy(AHE)/Rs(AHE)	μ0H	Rxy(AHE)/Rs(AHE)	7QL TI/2.4nm CrSb	μ0H	Rxy(AHE)/Rs(AHE)	μ0H	Rxy(AHE)/Rs(AHE)	2QL TI/2.4nm CrSb	μ0H	dRxy(AHE)/d(μ0H)	7QL TI/2.4nm CrSb	μ0H	dRxy(AHE)/d(μ0H)	Hc1	T(K)	2QL TI/2.4nm CrSb	7QL TI/2.4nm CrSb	Hc2	T(K)	2QL TI/2.4nm CrSb	7QL TI/2.4nm CrSb
	3.00003	1	-2.99996	-0.99592		3.00003	1	-2.99996	-1		-3	0.00631		-3	0.0007		1.7	0.3225	1.08		1.7	0	0.065
	2.99247	0.99952	-2.99291	-0.99535		2.99247	1.00023	-2.99291	-1.00023		-2.985	0.0043		-2.985	-0.00438		3	0.3	1.065		3	0	0.05
	2.97676	1.00006	-2.97722	-0.99665		2.97676	1.00454	-2.97722	-1.00454		-2.97	-0.00358		-2.97	-0.00231		5	0.2775	0.975		5	0	0.05
	2.96183	1.00086	-2.96303	-0.99719		2.96183	1.00733	-2.96303	-1.00733		-2.955	-0.00771		-2.955	-0.00353		10	0.2175	0.87		10	0	0.03
	2.94761	1.00196	-2.94732	-0.99797		2.94761	1.01111	-2.94732	-1.01111		-2.94	-0.00687		-2.94	-0.00199		15	0.195	0.78		15	0	0.015
	2.93192	1.00337	-2.93236	-0.99825		2.93192	1.01382	-2.93236	-1.01382		-2.925	0.00512		-2.925	7e-05		20	0.1725	0.705		20	0	0
	2.91846	1.00435	-2.91816	-0.99815		2.91846	1.01458	-2.91816	-1.01458		-2.91	0.00315		-2.91	-0.0004		30	0.12	0.615		30	0	0
	2.90276	1.00469	-2.90322	-0.99771		2.90276	1.01587	-2.90322	-1.01587		-2.895	0.00043		-2.895	-1e-05		50	0.09	0.465
	2.88853	1.0049	-2.88752	-0.99667		2.88853	1.01611	-2.88752	-1.01611		-2.88	0.00777		-2.88	0.0003		100	0.045	0.24
	2.87284	1.00502	-2.87332	-0.99568		2.87284	1.017	-2.87332	-1.017		-2.865	0.0059		-2.865	-0.00068		150	0.03	0.09
	2.85711	1.00616	-2.85759	-0.99552		2.85711	1.01873	-2.85759	-1.01873		-2.85	0.00228		-2.85	2e-05		200	0.03	0.03
	2.84215	1.00682	-2.84336	-0.99545		2.84215	1.01947	-2.84336	-1.01947		-2.835	-0.00032		-2.835	0.00098		250	0	0
	2.82719	1.00786	-2.82839	-0.99465		2.82719	1.01956	-2.82839	-1.01956		-2.82	9e-05		-2.82	0.00038
	2.8122	1.00873	-2.81269	-0.99337		2.8122	1.02046	-2.81269	-1.02046		-2.805	0.0056		-2.805	0.0015
	2.798	1.0092	-2.79769	-0.99154		2.798	1.01997	-2.79769	-1.01997		-2.79	0.0036		-2.79	0.00052
	2.78227	1.00973	-2.78348	-0.99017		2.78227	1.02046	-2.78348	-1.02046		-2.775	0.00326		-2.775	0.00011
	2.76729	1.00941	-2.76777	-0.98894		2.76729	1.02095	-2.76777	-1.02095		-2.76	0.00835		-2.76	0.00129
	2.75302	1.00916	-2.75278	-0.98747		2.75302	1.02048	-2.75278	-1.02048		-2.745	0.00404		-2.745	0.00094
	2.73802	1.00976	-2.73856	-0.9869		2.73802	1.02085	-2.73856	-1.02085		-2.73	0.00436		-2.73	0.0004
	2.72234	1.01033	-2.72282	-0.98638		2.72234	1.02125	-2.72282	-1.02125		-2.715	0.00195		-2.715	0.00026
	2.70883	1.01041	-2.70782	-0.98631		2.70883	1.02108	-2.70782	-1.02108		-2.7	0.00336		-2.7	0.00092
	2.69235	1.01194	-2.69285	-0.98482		2.69235	1.02125	-2.69285	-1.02125		-2.685	0.0049		-2.685	0.00071
	2.67884	1.0115	-2.67787	-0.98347		2.67884	1.02136	-2.67787	-1.02136		-2.67	0.00954		-2.67	0.00046
	2.66386	1.01147	-2.66289	-0.9827		2.66386	1.02124	-2.66289	-1.02124		-2.655	0.00605		-2.655	6e-05
	2.64814	1.01195	-2.6479	-0.98387		2.64814	1.02174	-2.6479	-1.02174		-2.64	0.00838		-2.64	8e-05
	2.63389	1.01228	-2.63293	-0.98455		2.63389	1.02208	-2.63293	-1.02208		-2.625	0.00494		-2.625	0.00093
	2.61817	1.01297	-2.61793	-0.98481		2.61817	1.02186	-2.61793	-1.02186		-2.61	0.00081		-2.61	0.00103
	2.60318	1.01425	-2.60295	-0.98535		2.60318	1.02183	-2.60295	-1.02183		-2.595	0.0097		-2.595	0.00025
	2.58818	1.01512	-2.58799	-0.98591		2.58818	1.02188	-2.58799	-1.02188		-2.58	0.00402		-2.58	0.00021
	2.57394	1.01572	-2.57299	-0.98659		2.57394	1.02238	-2.57299	-1.02238		-2.565	0.00576		-2.565	0.00097
	2.55895	1.01629	-2.558	-0.98639		2.55895	1.02202	-2.558	-1.02202		-2.55	0.00864		-2.55	0.00025
	2.54324	1.01605	-2.54378	-0.98683		2.54324	1.02245	-2.54378	-1.02245		-2.535	0.00492		-2.535	0.00139
	2.52826	1.01689	-2.52805	-0.9876		2.52826	1.02179	-2.52805	-1.02179		-2.52	-0.00092		-2.52	0.00126
	2.51397	1.01778	-2.51306	-0.98821		2.51397	1.02165	-2.51306	-1.02165		-2.505	0.00176		-2.505	0.00143
	2.49903	1.01795	-2.49882	-0.98678		2.49903	1.02136	-2.49882	-1.02136		-2.49	0.00669		-2.49	0.00222
	2.48328	1.01888	-2.48383	-0.986		2.48328	1.02082	-2.48383	-1.02082		-2.475	0.00166		-2.475	0.00119
	2.4683	1.01957	-2.46885	-0.98574		2.4683	1.02069	-2.46885	-1.02069		-2.46	0.00995		-2.46	0.00034
	2.45325	1.01994	-2.45382	-0.98547		2.45325	1.02146	-2.45382	-1.02146		-2.445	-0.00211		-2.445	0.00144
	2.43826	1.01953	-2.43885	-0.98493		2.43826	1.02134	-2.43885	-1.02134		-2.43	0.0044		-2.43	0.00182
	2.4233	1.02041	-2.42311	-0.98385		2.4233	1.02036	-2.42311	-1.02036		-2.415	0.00112		-2.415	0.001
	2.40903	1.02047	-2.40888	-0.98294		2.40903	1.02047	-2.40888	-1.02047		-2.4	0.00018		-2.4	0.0012
	2.39328	1.02185	-2.3939	-0.98258		2.39328	1.02037	-2.3939	-1.02037		-2.385	-0.00185		-2.385	0.00027
	2.37832	1.02263	-2.37814	-0.98133		2.37832	1.02066	-2.37814	-1.02066		-2.37	0.004		-2.37	8e-05
	2.36333	1.02252	-2.36318	-0.98041		2.36333	1.02087	-2.36318	-1.02087		-2.355	0.00243		-2.355	0.00105
	2.34836	1.02253	-2.3482	-0.98046		2.34836	1.02068	-2.3482	-1.02068		-2.34	-0.00194		-2.34	0.00027
	2.33336	1.02223	-2.3332	-0.98056		2.33336	1.02105	-2.3332	-1.02105		-2.325	0.00633		-2.325	0.00098
	2.31911	1.0222	-2.31897	-0.97974		2.31911	1.02078	-2.31897	-1.02078		-2.31	0.00105		-2.31	0.00028
	2.30342	1.02358	-2.30323	-0.97904		2.30342	1.02091	-2.30323	-1.02091		-2.295	0.01187		-2.295	0.0008
	2.28839	1.02474	-2.28825	-0.97871		2.28839	1.02109	-2.28825	-1.02109		-2.28	-0.0014		-2.28	0.00011
	2.27343	1.02582	-2.27328	-0.97885		2.27343	1.02219	-2.27328	-1.02219		-2.265	0.00464		-2.265	0.00144
	2.25917	1.02718	-2.25905	-0.9777		2.25917	1.02201	-2.25905	-1.02201		-2.25	0.01009		-2.25	0.00094
	2.24343	1.02687	-2.24332	-0.97733		2.24343	1.0225	-2.24332	-1.0225		-2.235	0.00887		-2.235	0.00147
	2.22843	1.02681	-2.22907	-0.97742		2.22843	1.02284	-2.22907	-1.02284		-2.22	0.00584		-2.22	0.00125
	2.2142	1.02708	-2.21333	-0.97685		2.2142	1.02283	-2.21333	-1.02283		-2.205	0.00597		-2.205	0.00056
	2.19921	1.02734	-2.19836	-0.9757		2.19921	1.02299	-2.19836	-1.02299		-2.19	0.00673		-2.19	0.00097
	2.18426	1.02768	-2.18337	-0.9743		2.18426	1.02327	-2.18337	-1.02327		-2.175	0.00369		-2.175	0.00117
	2.16925	1.02791	-2.16839	-0.97344		2.16925	1.02352	-2.16839	-1.02352		-2.16	-0.00082		-2.16	0.00171
	2.15352	1.02791	-2.15416	-0.97237		2.15352	1.0235	-2.15416	-1.0235		-2.145	-0.00143		-2.145	0.00042
	2.13851	1.02737	-2.1384	-0.97086		2.13851	1.02345	-2.1384	-1.02345		-2.13	0.00816		-2.13	0.00165
	2.12353	1.02648	-2.12344	-0.97037		2.12353	1.02277	-2.12344	-1.02277		-2.115	0.00398		-2.115	0.0005
	2.10853	1.02524	-2.1084	-0.97041		2.10853	1.0229	-2.1084	-1.0229		-2.1	-0.00413		-2.1	0.00102
	2.09351	1.02502	-2.09341	-0.97009		2.09351	1.02231	-2.09341	-1.02231		-2.085	0.00215		-2.085	0.00046
	2.07854	1.02561	-2.07844	-0.9698		2.07854	1.02235	-2.07844	-1.02235		-2.07	0.00742		-2.07	0.00097
	2.06353	1.026	-2.06343	-0.97014		2.06353	1.02225	-2.06343	-1.02225		-2.055	0.00413		-2.055	0.00123
	2.04854	1.02697	-2.04844	-0.96958		2.04854	1.02242	-2.04844	-1.02242		-2.04	0.00461		-2.04	0.00119
	2.03356	1.02682	-2.03346	-0.96926		2.03356	1.02201	-2.03346	-1.02201		-2.025	0.0026		-2.025	0.00111
	2.01934	1.02726	-2.01849	-0.96877		2.01934	1.02154	-2.01849	-1.02154		-2.01	0.00411		-2.01	0.00154
	2.00435	1.02753	-2.00426	-0.96879		2.00435	1.02077	-2.00426	-1.02077		-1.995	-0.00012		-1.995	0.00139
	1.98861	1.02822	-1.98852	-0.96846		1.98861	1.02042	-1.98852	-1.02042		-1.98	-0.00436		-1.98	0.00091
	1.97438	1.02828	-1.97352	-0.96841		1.97438	1.02008	-1.97352	-1.02008		-1.965	0.0053		-1.965	0.00156
	1.95937	1.02866	-1.95853	-0.96727		1.95937	1.0196	-1.95853	-1.0196		-1.95	0.00391		-1.95	0.00181
	1.9444	1.02907	-1.94357	-0.96694		1.9444	1.01915	-1.94357	-1.01915		-1.935	0.00795		-1.935	0.0017
	1.92868	1.02917	-1.92859	-0.96606		1.92868	1.01875	-1.92859	-1.01875		-1.92	0.00664		-1.92	0.00158
	1.91367	1.02958	-1.91362	-0.96568		1.91367	1.01797	-1.91362	-1.01797		-1.905	0.00594		-1.905	0.00169
	1.89945	1.0297	-1.89861	-0.96586		1.89945	1.01699	-1.89861	-1.01699		-1.89	0.00382		-1.89	0.00145
	1.88446	1.03007	-1.88438	-0.96603		1.88446	1.01715	-1.88438	-1.01715		-1.875	0.01014		-1.875	0.00122
	1.86871	1.0306	-1.86939	-0.9661		1.86871	1.01712	-1.86939	-1.01712		-1.86	0.00331		-1.86	0.00117
	1.85373	1.02995	-1.85366	-0.96575		1.85373	1.01695	-1.85366	-1.01695		-1.845	0.01424		-1.845	0.00158
	1.83949	1.03006	-1.83942	-0.96592		1.83949	1.01717	-1.83942	-1.01717		-1.83	0.01528		-1.83	0.00154
	1.82375	1.03072	-1.82446	-0.96399		1.82375	1.01676	-1.82446	-1.01676		-1.815	0.01289		-1.815	0.00197
	1.80952	1.03117	-1.80871	-0.96349		1.80952	1.01594	-1.80871	-1.01594		-1.8	0.00912		-1.8	0.00122
	1.79377	1.03164	-1.79447	-0.96193		1.79377	1.01604	-1.79447	-1.01604		-1.785	0.00756		-1.785	0.00093
	1.77879	1.03179	-1.77872	-0.96095		1.77879	1.01561	-1.77872	-1.01561		-1.77	0.00174		-1.77	0.00135
	1.7638	1.0322	-1.76373	-0.95992		1.7638	1.01572	-1.76373	-1.01572		-1.755	0.00266		-1.755	0.00187
	1.74951	1.03134	-1.74872	-0.95923		1.74951	1.01518	-1.74872	-1.01518		-1.74	0.01018		-1.74	0.00183
	1.73382	1.03186	-1.73372	-0.95822		1.73382	1.01409	-1.73372	-1.01409		-1.725	0.00968		-1.725	0.00137
	1.71878	1.0317	-1.71873	-0.9576		1.71878	1.01352	-1.71873	-1.01352		-1.71	0.01481		-1.71	0.00167
	1.70381	1.03189	-1.70372	-0.95701		1.70381	1.01297	-1.70372	-1.01297		-1.695	0.01325		-1.695	0.00176
	1.68958	1.03185	-1.68875	-0.9566		1.68958	1.01159	-1.68875	-1.01159		-1.68	0.01248		-1.68	0.00119
	1.67457	1.03174	-1.67378	-0.95646		1.67457	1.01125	-1.67378	-1.01125		-1.665	0.00694		-1.665	0.00133
	1.65961	1.03212	-1.65881	-0.95627		1.65961	1.01069	-1.65881	-1.01069		-1.65	0.01242		-1.65	0.00196
	1.64462	1.03198	-1.64383	-0.95605		1.64462	1.00993	-1.64383	-1.00993		-1.635	0.01407		-1.635	0.0026
	1.62888	1.03237	-1.62881	-0.95597		1.62888	1.00892	-1.62881	-1.00892		-1.62	0.01259		-1.62	0.00211
	1.61386	1.03238	-1.61382	-0.95521		1.61386	1.00781	-1.61382	-1.00781		-1.605	0.01472		-1.605	0.00154
	1.59891	1.03349	-1.59885	-0.95496		1.59891	1.00706	-1.59885	-1.00706		-1.59	0.00859		-1.59	0.00143
	1.58393	1.03378	-1.58389	-0.95424		1.58393	1.00637	-1.58389	-1.00637		-1.575	0.00587		-1.575	0.00282
	1.56892	1.03395	-1.56964	-0.95339		1.56892	1.00496	-1.56964	-1.00496		-1.56	0.00859		-1.56	0.00144
	1.55471	1.03414	-1.55465	-0.95193		1.55471	1.00442	-1.55465	-1.00442		-1.545	0.00042		-1.545	0.00156
	1.53896	1.0343	-1.53965	-0.95087		1.53896	1.00379	-1.53965	-1.00379		-1.53	0.01241		-1.53	0.00165
	1.52399	1.03425	-1.52466	-0.95024		1.52399	1.00338	-1.52466	-1.00338		-1.515	0.01354		-1.515	0.001
	1.50978	1.03399	-1.50892	-0.94974		1.50978	1.00283	-1.50892	-1.00283		-1.5	0.01271		-1.5	0.00135
	1.49399	1.03469	-1.49398	-0.94868		1.49399	1.00219	-1.49398	-1.00219		-1.485	0.00043		-1.485	0.00162
	1.47976	1.0343	-1.47899	-0.9485		1.47976	1.00136	-1.47899	-1.00136		-1.47	0.00865		-1.47	0.00143
	1.4648	1.03444	-1.46401	-0.94806		1.4648	1.0004	-1.46401	-1.0004		-1.455	0.00703		-1.455	0.0011
	1.44979	1.03486	-1.449	-0.9468		1.44979	1.00004	-1.449	-1.00004		-1.44	0.00537		-1.44	0.0028
	1.43479	1.03465	-1.43477	-0.94686		1.43479	0.9991	-1.43477	-0.9991		-1.425	0.00915		-1.425	0.0017
	1.41982	1.03494	-1.41902	-0.94608		1.41982	0.99845	-1.41902	-0.99845		-1.41	0.00977		-1.41	0.00216
	1.40483	1.03506	-1.40404	-0.94496		1.40483	0.99716	-1.40404	-0.99716		-1.395	0.00711		-1.395	0.00302
	1.38983	1.03506	-1.38904	-0.94406		1.38983	0.99588	-1.38904	-0.99588		-1.38	0.00077		-1.38	0.00346
	1.37412	1.03624	-1.37407	-0.94204		1.37412	0.99407	-1.37407	-0.99407		-1.365	-0.00254		-1.365	0.00322
	1.35988	1.03761	-1.3591	-0.94019		1.35988	0.99261	-1.3591	-0.99261		-1.35	0.00106		-1.35	0.00261
	1.34485	1.0386	-1.34335	-0.93877		1.34485	0.99122	-1.34335	-0.99122		-1.335	0.01015		-1.335	0.00341
	1.32988	1.04023	-1.32912	-0.93617		1.32988	0.98951	-1.32912	-0.98951		-1.32	0.00553		-1.32	0.00356
	1.31488	1.04137	-1.31414	-0.93462		1.31488	0.98786	-1.31414	-0.98786		-1.305	0.00657		-1.305	0.00408
	1.29991	1.04058	-1.29991	-0.93274		1.29991	0.98542	-1.29991	-0.98542		-1.29	0.00929		-1.29	0.00215
	1.28493	1.04183	-1.28415	-0.93042		1.28493	0.98379	-1.28415	-0.98379		-1.275	0.00668		-1.275	0.00301
	1.26919	1.04289	-1.26918	-0.9284		1.26919	0.98188	-1.26918	-0.98188		-1.26	0.01293		-1.26	0.00358
	1.25416	1.04422	-1.25419	-0.92849		1.25416	0.97982	-1.25419	-0.97982		-1.245	0.00904		-1.245	0.00259
	1.23998	1.04533	-1.23921	-0.92774		1.23998	0.97799	-1.23921	-0.97799		-1.23	0.00756		-1.23	0.00344
	1.22499	1.04522	-1.225	-0.92792		1.22499	0.97598	-1.225	-0.97598		-1.215	0.01077		-1.215	0.00303
	1.20925	1.04388	-1.20924	-0.92745		1.20925	0.97392	-1.20924	-0.97392		-1.2	0.00984		-1.2	0.00393
	1.19426	1.04289	-1.19426	-0.92754		1.19426	0.9715	-1.19426	-0.9715		-1.185	0.00503		-1.185	0.00238
	1.18	1.04167	-1.17929	-0.92726		1.18	0.96991	-1.17929	-0.96991		-1.17	0.01485		-1.17	0.00302
	1.16503	1.04069	-1.1643	-0.92685		1.16503	0.96805	-1.1643	-0.96805		-1.155	0.0142		-1.155	0.00324
	1.14926	1.0415	-1.14931	-0.92702		1.14926	0.96602	-1.14931	-0.96602		-1.14	0.01769		-1.14	0.00409
	1.13431	1.04029	-1.13433	-0.9265		1.13431	0.96349	-1.13433	-0.96349		-1.125	0.01073		-1.125	0.00328
	1.12007	1.03788	-1.11934	-0.92591		1.12007	0.96164	-1.11934	-0.96164		-1.11	0.00253		-1.11	0.00311
	1.10433	1.037	-1.10436	-0.92396		1.10433	0.95965	-1.10436	-0.95965		-1.095	0.01249		-1.095	0.00406
	1.08932	1.03584	-1.08938	-0.92337		1.08932	0.95717	-1.08938	-0.95717		-1.08	0.00939		-1.08	0.0037
	1.07434	1.03477	-1.07438	-0.92221		1.07434	0.95472	-1.07438	-0.95472		-1.065	0.01329		-1.065	0.00346
	1.05935	1.0349	-1.0594	-0.92134		1.05935	0.95262	-1.0594	-0.95262		-1.05	0.00976		-1.05	0.00234
	1.04434	1.03466	-1.04437	-0.92002		1.04434	0.95088	-1.04437	-0.95088		-1.035	0.01701		-1.035	0.00454
	1.02935	1.03455	-1.0294	-0.91815		1.02935	0.94795	-1.0294	-0.94795		-1.02	0.00728		-1.02	0.00333
	1.01436	1.03414	-1.0144	-0.91577		1.01436	0.94552	-1.0144	-0.94552		-1.005	0.01066		-1.005	0.00418
	0.99934	1.03375	-0.99941	-0.91333		0.99934	0.94285	-0.99941	-0.94285		-0.99	0.00382		-0.99	0.00351
	0.98512	1.03354	-0.98443	-0.91171		0.98512	0.94022	-0.98443	-0.94022		-0.975	0.01241		-0.975	0.00301
	0.96939	1.03498	-0.96944	-0.91026		0.96939	0.93794	-0.96944	-0.93794		-0.96	0.01637		-0.96	0.00415
	0.9544	1.03419	-0.95446	-0.90914		0.9544	0.93528	-0.95446	-0.93528		-0.945	0.00716		-0.945	0.00347
	0.94019	1.0345	-0.93947	-0.90693		0.94019	0.9328	-0.93947	-0.9328		-0.93	0.01432		-0.93	0.00316
	0.92369	1.03514	-0.92449	-0.90514		0.92369	0.93067	-0.92449	-0.93067		-0.915	0.01419		-0.915	0.00437
	0.90945	1.03517	-0.90951	-0.90316		0.90945	0.92724	-0.90951	-0.92724		-0.9	0.01257		-0.9	0.00453
	0.89446	1.03508	-0.89452	-0.90102		0.89446	0.92423	-0.89452	-0.92423		-0.885	0.0131		-0.885	0.00391
	0.88018	1.03472	-0.87956	-0.90009		0.88018	0.92115	-0.87956	-0.92115		-0.87	0.01226		-0.87	0.00469
	0.86527	1.03451	-0.86456	-0.89911		0.86527	0.91842	-0.86456	-0.91842		-0.855	0.0099		-0.855	0.00483
	0.85025	1.0339	-0.84957	-0.89773		0.85025	0.91514	-0.84957	-0.91514		-0.84	0.00994		-0.84	0.00447
	0.83525	1.03355	-0.83459	-0.89674		0.83525	0.9119	-0.83459	-0.9119		-0.825	0.0122		-0.825	0.00575
	0.82026	1.03312	-0.81959	-0.89541		0.82026	0.9084	-0.81959	-0.9084		-0.81	0.01051		-0.81	0.00449
	0.80527	1.03298	-0.80462	-0.89398		0.80527	0.90514	-0.80462	-0.90514		-0.795	0.01483		-0.795	0.005
	0.79029	1.03298	-0.78964	-0.89156		0.79029	0.90111	-0.78964	-0.90111		-0.78	0.01615		-0.78	0.00528
	0.77531	1.03221	-0.77465	-0.88946		0.77531	0.89767	-0.77465	-0.89767		-0.765	0.01374		-0.765	0.00462
	0.75959	1.03165	-0.75968	-0.88814		0.75959	0.89466	-0.75968	-0.89466		-0.75	0.01969		-0.75	0.00509
	0.74461	1.0312	-0.74468	-0.88649		0.74461	0.89085	-0.74468	-0.89085		-0.735	0.01536		-0.735	0.00448
	0.7296	1.03168	-0.72894	-0.88471		0.7296	0.88751	-0.72894	-0.88751		-0.72	0.0274		-0.72	0.00501
	0.71462	1.03237	-0.71471	-0.88281		0.71462	0.88349	-0.71471	-0.88349		-0.705	0.02432		-0.705	0.0043
	0.6996	1.03322	-0.69966	-0.88142		0.6996	0.88031	-0.69966	-0.88031		-0.69	0.0254		-0.69	0.00516
	0.68459	1.03355	-0.68469	-0.87799		0.68459	0.87632	-0.68469	-0.87632		-0.675	0.02228		-0.675	0.00495
	0.66962	1.03298	-0.66969	-0.87589		0.66962	0.87187	-0.66969	-0.87187		-0.66	0.0228		-0.66	0.00549
	0.65461	1.03237	-0.6547	-0.87358		0.65461	0.86771	-0.6547	-0.86771		-0.645	0.01982		-0.645	0.00399
	0.63963	1.03065	-0.63898	-0.8719		0.63963	0.86463	-0.63898	-0.86463		-0.63	0.01812		-0.63	0.00481
	0.62539	1.02978	-0.62397	-0.86951		0.62539	0.86043	-0.62397	-0.86043		-0.615	0.02165		-0.615	0.00554
	0.60966	1.02944	-0.60977	-0.86627		0.60966	0.85581	-0.60977	-0.85581		-0.6	0.01898		-0.6	0.0053
	0.59469	1.02879	-0.59478	-0.86294		0.59469	0.85171	-0.59478	-0.85171		-0.585	0.02252		-0.585	0.00504
	0.57969	1.02748	-0.57978	-0.85958		0.57969	0.84763	-0.57978	-0.84763		-0.57	0.01308		-0.57	0.00579
	0.5647	1.02603	-0.56479	-0.85691		0.5647	0.8424	-0.56479	-0.8424		-0.555	0.01713		-0.555	0.00525
	0.54971	1.024	-0.54981	-0.85381		0.54971	0.83782	-0.54981	-0.83782		-0.54	0.01974		-0.54	0.00504
	0.53472	1.02194	-0.53409	-0.85198		0.53472	0.83368	-0.53409	-0.83368		-0.525	0.01927		-0.525	0.00572
	0.51975	1.02079	-0.5191	-0.84895		0.51975	0.82901	-0.5191	-0.82901		-0.51	0.02237		-0.51	0.00563
	0.50471	1.01965	-0.50487	-0.84677		0.50471	0.82414	-0.50487	-0.82414		-0.495	0.02878		-0.495	0.00646
	0.49051	1.0185	-0.48912	-0.8444		0.49051	0.81855	-0.48912	-0.81855		-0.48	0.02482		-0.48	0.00656
	0.47478	1.01699	-0.47488	-0.84244		0.47478	0.81308	-0.47488	-0.81308		-0.465	0.02435		-0.465	0.00619
	0.45978	1.01527	-0.45991	-0.83979		0.45978	0.80778	-0.45991	-0.80778		-0.45	0.02609		-0.45	0.00662
	0.44477	1.01363	-0.44492	-0.83737		0.44477	0.8021	-0.44492	-0.8021		-0.435	0.0287		-0.435	0.00674
	0.42983	1.012	-0.42993	-0.8354		0.42983	0.79631	-0.42993	-0.79631		-0.42	0.03264		-0.42	0.00584
	0.41483	1.00977	-0.4142	-0.83276		0.41483	0.79117	-0.4142	-0.79117		-0.405	0.02637		-0.405	0.00666
	0.40058	1.00807	-0.39922	-0.82953		0.40058	0.78548	-0.39922	-0.78548		-0.39	0.02983		-0.39	0.00739
	0.38485	1.00684	-0.38421	-0.82627		0.38485	0.77934	-0.38421	-0.77934		-0.375	0.03433		-0.375	0.00687
	0.36987	1.00487	-0.36998	-0.82251		0.36987	0.77314	-0.36998	-0.77314		-0.36	0.0352		-0.36	0.00747
	0.35488	1.00251	-0.35498	-0.81776		0.35488	0.76646	-0.35498	-0.76646		-0.345	0.03788		-0.345	0.00725
	0.33983	1.00086	-0.33996	-0.81336		0.33983	0.75961	-0.33996	-0.75961		-0.33	0.03723		-0.33	0.00791
	0.32485	0.99873	-0.32497	-0.80877		0.32485	0.75249	-0.32497	-0.75249		-0.315	0.03668		-0.315	0.0075
	0.30986	0.99602	-0.30998	-0.80502		0.30986	0.74575	-0.30998	-0.74575		-0.3	0.03347		-0.3	0.00793
	0.29486	0.99348	-0.29423	-0.80171		0.29486	0.73844	-0.29423	-0.73844		-0.285	0.03471		-0.285	0.00852
	0.2799	0.99103	-0.27924	-0.79742		0.2799	0.72998	-0.27924	-0.72998		-0.27	0.04163		-0.27	0.00925
	0.26488	0.98888	-0.26502	-0.7929		0.26488	0.72145	-0.26502	-0.72145		-0.255	0.04106		-0.255	0.00845
	0.2499	0.98649	-0.25002	-0.78887		0.2499	0.71243	-0.25002	-0.71243		-0.24	0.04259		-0.24	0.008
	0.23491	0.9838	-0.23502	-0.78529		0.23491	0.70349	-0.23502	-0.70349		-0.225	0.04312		-0.225	0.00774
	0.2199	0.98062	-0.22001	-0.7802		0.2199	0.69489	-0.22001	-0.69489		-0.21	0.04053		-0.21	0.00762
	0.20491	0.97801	-0.20502	-0.77598		0.20491	0.68568	-0.20502	-0.68568		-0.195	0.02978		-0.195	0.00735
	0.18994	0.97419	-0.19004	-0.7712		0.18994	0.67638	-0.19004	-0.67638		-0.18	0.05883		-0.18	0.00571
	0.17483	0.97105	-0.17506	-0.7658		0.17483	0.66655	-0.17506	-0.66655		-0.165	0.0464		-0.165	0.0066
	0.15984	0.96676	-0.16006	-0.76055		0.15984	0.65624	-0.16006	-0.65624		-0.15	0.05573		-0.15	0.006
	0.14489	0.96353	-0.14596	-0.75323		0.14489	0.64528	-0.14596	-0.64528		-0.135	0.06262		-0.135	0.00529
	0.12991	0.96007	-0.12993	-0.74613		0.12991	0.63459	-0.12993	-0.63459		-0.12	0.05585		-0.12	0.0061
	0.11494	0.95387	-0.11498	-0.73805		0.11494	0.62275	-0.11498	-0.62275		-0.105	0.06378		-0.105	0.00576
	0.09995	0.94875	-0.10002	-0.72963		0.09995	0.60995	-0.10002	-0.60995		-0.09	0.06524		-0.09	0.00594
	0.08495	0.94327	-0.08505	-0.72053		0.08495	0.59598	-0.08505	-0.59598		-0.075	0.07165		-0.075	0.00628
	0.06995	0.93793	-0.07008	-0.71369		0.06995	0.57958	-0.07008	-0.57958		-0.06	0.07176		-0.06	0.00812
	0.05497	0.93169	-0.05435	-0.7052		0.05497	0.56316	-0.05435	-0.56316		-0.045	0.08679		-0.045	0.01091
	0.03997	0.92485	-0.03933	-0.69583		0.03997	0.54527	-0.03933	-0.54527		-0.03	0.07224		-0.03	0.01493
	0.02497	0.91772	-0.02433	-0.68694		0.02497	0.52602	-0.02433	-0.52602		-0.015	0.0887		-0.015	0.01653
	0.01001	0.91044	-0.00936	-0.67638		0.01001	0.50628	-0.00936	-0.50628		0	0.08976		0	0.01919
	-0.00502	0.89958	0.00488	-0.6649		-0.00502	0.48616	0.00488	-0.48616		0.015	0.09158		0.015	0.02016
	-0.02	0.88816	0.01988	-0.65396		-0.02	0.46642	0.01988	-0.46642		0.03	0.09449		0.03	0.0207
	-0.03499	0.87806	0.03563	-0.64207		-0.03499	0.44645	0.03563	-0.44645		0.045	0.11201		0.045	0.02361
	-0.04999	0.86447	0.05061	-0.62859		-0.04999	0.42624	0.05061	-0.42624		0.06	0.12435		0.06	0.02497
	-0.06497	0.85056	0.06558	-0.61296		-0.06497	0.40711	0.06558	-0.40711		0.075	0.14134		0.075	0.02673
	-0.07995	0.83368	0.07984	-0.59531		-0.07995	0.38933	0.07984	-0.38933		0.09	0.15541		0.09	0.02561
	-0.09491	0.81343	0.09479	-0.57528		-0.09491	0.37163	0.09479	-0.37163		0.105	0.17346		0.105	0.02489
	-0.10988	0.79196	0.10977	-0.55353		-0.10988	0.35475	0.10977	-0.35475		0.12	0.18361		0.12	0.02265
	-0.12487	0.76602	0.12399	-0.52665		-0.12487	0.33982	0.12399	-0.33982		0.135	0.22225		0.135	0.02109
	-0.13986	0.7376	0.13974	-0.49545		-0.13986	0.32554	0.13974	-0.32554		0.15	0.26648		0.15	0.02084
	-0.15559	0.70467	0.15471	-0.46217		-0.15559	0.31146	0.15471	-0.31146		0.165	0.30262		0.165	0.01918
	-0.17056	0.66381	0.16971	-0.42084		-0.17056	0.29775	0.16971	-0.29775		0.18	0.36154		0.18	0.01849
	-0.18478	0.61944	0.18467	-0.37226		-0.18478	0.2849	0.18467	-0.2849		0.195	0.39568		0.195	0.01705
	-0.2005	0.56714	0.19965	-0.31963		-0.2005	0.27314	0.19965	-0.27314		0.21	0.4644		0.21	0.01558
	-0.21473	0.50529	0.21464	-0.25871		-0.21473	0.26144	0.21464	-0.26144		0.225	0.50251		0.225	0.01496
	-0.22973	0.43618	0.2296	-0.18912		-0.22973	0.24998	0.2296	-0.24998		0.24	0.56938		0.24	0.01479
	-0.24471	0.36378	0.24458	-0.11615		-0.24471	0.23848	0.24458	-0.23848		0.255	0.63497		0.255	0.01191
	-0.26044	0.28347	0.25958	-0.03675		-0.26044	0.22855	0.25958	-0.22855		0.27	0.70614		0.27	0.01236
	-0.27541	0.20143	0.27455	0.04673		-0.27541	0.21828	0.27455	-0.21828		0.285	0.7154		0.285	0.01144
	-0.29041	0.11379	0.28954	0.13184		-0.29041	0.20807	0.28954	-0.20807		0.3	0.72652		0.3	0.01034
	-0.30467	0.0251	0.30455	0.21816		-0.30467	0.19805	0.30455	-0.19805		0.315	0.74847		0.315	0.01118
	-0.32044	-0.06285	0.31957	0.30282		-0.32044	0.18772	0.31957	-0.18772		0.33	0.71868		0.33	0.01047
	-0.33545	-0.14924	0.33458	0.3812		-0.33545	0.17758	0.33458	-0.17758		0.345	0.7213		0.345	0.01019
	-0.34972	-0.22998	0.34964	0.45843		-0.34972	0.16795	0.34964	-0.16795		0.36	0.67703		0.36	0.01015
	-0.36477	-0.30804	0.36465	0.52768		-0.36477	0.15976	0.36465	-0.15976		0.375	0.65257		0.375	0.00937
	-0.37976	-0.37435	0.37964	0.59015		-0.37976	0.15059	0.37964	-0.15059		0.39	0.585		0.39	0.00847
	-0.39476	-0.43645	0.39466	0.64807		-0.39476	0.1421	0.39466	-0.1421		0.405	0.52539		0.405	0.01022
	-0.40978	-0.49022	0.40966	0.69893		-0.40978	0.13281	0.40966	-0.13281		0.42	0.44626		0.42	0.00972
	-0.42235	-0.5396	0.4239	0.74158		-0.42235	0.12279	0.4239	-0.12279		0.435	0.41567		0.435	0.00906
	-0.43994	-0.58148	0.43964	0.77777		-0.43994	0.11415	0.43964	-0.11415		0.45	0.36143		0.45	0.00872
	-0.45486	-0.61683	0.45464	0.81035		-0.45486	0.1054	0.45464	-0.1054		0.465	0.30926		0.465	0.00853
	-0.4698	-0.646	0.47038	0.83653		-0.4698	0.09726	0.47038	-0.09726		0.48	0.28114		0.48	0.00884
	-0.48478	-0.67341	0.48464	0.86064		-0.48478	0.08903	0.48464	-0.08903		0.495	0.24328		0.495	0.00897
	-0.49975	-0.6962	0.49964	0.88029		-0.49975	0.07986	0.49964	-0.07986		0.51	0.20157		0.51	0.00888
	-0.51475	-0.7123	0.51463	0.89891		-0.51475	0.06967	0.51463	-0.06967		0.525	0.16593		0.525	0.00887
	-0.52976	-0.73056	0.52962	0.91413		-0.52976	0.06059	0.52962	-0.06059		0.54	0.1565		0.54	0.00889
	-0.54548	-0.74567	0.54462	0.9278		-0.54548	0.05205	0.54462	-0.05205		0.555	0.1375		0.555	0.00907
	-0.55972	-0.75989	0.55902	0.93917		-0.55972	0.04301	0.55902	-0.04301		0.57	0.11943		0.57	0.00818
	-0.57547	-0.77223	0.57469	0.94929		-0.57547	0.0345	0.57469	-0.0345		0.585	0.09581		0.585	0.0095
	-0.59048	-0.78301	0.58965	0.95858		-0.59048	0.02505	0.58965	-0.02505		0.6	0.09679		0.6	0.00999
	-0.60546	-0.79302	0.60464	0.96587		-0.60546	0.01511	0.60464	-0.01511		0.615	0.07755		0.615	0.00936
	-0.62046	-0.80141	0.62037	0.97305		-0.62046	0.00515	0.62037	-0.00515		0.63	0.07154		0.63	0.00973
	-0.6347	-0.80889	0.63462	0.9798		-0.6347	-0.00523	0.63462	0.00523		0.645	0.05554		0.645	0.01013
	-0.6497	-0.81607	0.64961	0.98505		-0.6497	-0.01557	0.64961	0.01557		0.66	0.03609		0.66	0.01075
	-0.66471	-0.82275	0.66462	0.98951		-0.66471	-0.02648	0.66462	0.02648		0.675	0.05313		0.675	0.01158
	-0.67971	-0.82934	0.67962	0.99184		-0.67971	-0.0375	0.67962	0.0375		0.69	0.04149		0.69	0.01167
	-0.69472	-0.83472	0.69463	0.99512		-0.69472	-0.04949	0.69463	0.04949		0.705	0.03089		0.705	0.01116
	-0.70976	-0.83972	0.70967	0.99833		-0.70976	-0.06144	0.70967	0.06144		0.72	0.03791		0.72	0.0122
	-0.72479	-0.84504	0.72467	1.00149		-0.72479	-0.07349	0.72467	0.07349		0.735	0.04776		0.735	0.01226
	-0.73977	-0.84975	0.73894	1.00413		-0.73977	-0.08593	0.73894	0.08593		0.75	0.0267		0.75	0.01212
	-0.75476	-0.854	0.75471	1.00618		-0.75476	-0.09849	0.75471	0.09849		0.765	0.03393		0.765	0.013
	-0.7698	-0.85878	0.76972	1.00826		-0.7698	-0.11205	0.76972	0.11205		0.78	0.03023		0.78	0.01422
	-0.78554	-0.86292	0.78397	1.01005		-0.78554	-0.12656	0.78397	0.12656		0.795	0.03015		0.795	0.01383
	-0.79978	-0.8669	0.7997	1.01249		-0.79978	-0.14111	0.7997	0.14111		0.81	0.03978		0.81	0.01443
	-0.81553	-0.86996	0.81473	1.01417		-0.81553	-0.15635	0.81473	0.15635		0.825	0.01815		0.825	0.01377
	-0.8298	-0.87205	0.82972	1.01778		-0.8298	-0.17143	0.82972	0.17143		0.84	0.01225		0.84	0.01406
	-0.84479	-0.87429	0.84473	1.01949		-0.84479	-0.18679	0.84473	0.18679		0.855	0.01165		0.855	0.01578
	-0.85982	-0.87586	0.85973	1.02041		-0.85982	-0.20374	0.85973	0.20374		0.87	0.01781		0.87	0.01478
	-0.8748	-0.87772	0.87475	1.02136		-0.8748	-0.22062	0.87475	0.22062		0.885	0.00313		0.885	0.01513
	-0.8898	-0.87957	0.88974	1.02115		-0.8898	-0.23794	0.88974	0.23794		0.9	0.00687		0.9	0.016
	-0.90481	-0.88152	0.90473	1.02226		-0.90481	-0.25584	0.90473	0.25584		0.915	0.01245		0.915	0.01681
	-0.91982	-0.88335	0.919	1.02308		-0.91982	-0.27388	0.919	0.27388		0.93	0.00188		0.93	0.01655
	-0.93482	-0.88554	0.93476	1.02383		-0.93482	-0.29292	0.93476	0.29292		0.945	0.00309		0.945	0.01676
	-0.94981	-0.8877	0.94977	1.0238		-0.94981	-0.31254	0.94977	0.31254		0.96	0.00818		0.96	0.01783
	-0.96481	-0.89005	0.96401	1.02398		-0.96481	-0.33226	0.96401	0.33226		0.975	0.01247		0.975	0.01715
	-0.97906	-0.89139	0.97976	1.02422		-0.97906	-0.35287	0.97976	0.35287		0.99	0.0103		0.99	0.01824
	-0.99557	-0.89388	0.99477	1.0233		-0.99557	-0.37349	0.99477	0.37349		1.005	0.01014		1.005	0.01786
	-1.01058	-0.89681	1.00979	1.0238		-1.01058	-0.3936	1.00979	0.3936		1.02	0.00291		1.02	0.01939
	-1.02557	-0.89907	1.0248	1.02366		-1.02557	-0.41527	1.0248	0.41527		1.035	-0.00319		1.035	0.01901
	-1.03984	-0.90121	1.03903	1.02509		-1.03984	-0.43674	1.03903	0.43674		1.05	0.00399		1.05	0.01838
	-1.05484	-0.90318	1.05483	1.02495		-1.05484	-0.45782	1.05483	0.45782		1.065	-0.00345		1.065	0.01855
	-1.0699	-0.90473	1.0691	1.02612		-1.0699	-0.47967	1.0691	0.47967		1.08	0.00311		1.08	0.01819
	-1.08489	-0.9059	1.08486	1.02622		-1.08489	-0.50006	1.08486	0.50006		1.095	0.00333		1.095	0.01766
	-1.09991	-0.90737	1.09988	1.02706		-1.09991	-0.52003	1.09988	0.52003		1.11	0.00235		1.11	0.01731
	-1.1149	-0.90861	1.11487	1.02777		-1.1149	-0.54046	1.11487	0.54046		1.125	-0.00201		1.125	0.01803
	-1.1299	-0.91097	1.12914	1.02772		-1.1299	-0.56024	1.12914	0.56024		1.14	0.00768		1.14	0.01672
	-1.1449	-0.91228	1.14487	1.02859		-1.1449	-0.57936	1.14487	0.57936		1.155	0.00674		1.155	0.01607
	-1.15991	-0.91343	1.15988	1.02894		-1.15991	-0.59848	1.15988	0.59848		1.17	-0.00049		1.17	0.01542
	-1.17565	-0.91369	1.17489	1.02951		-1.17565	-0.61672	1.17489	0.61672		1.185	-0.00019		1.185	0.01487
	-1.1899	-0.91451	1.1899	1.02947		-1.1899	-0.63423	1.1899	0.63423		1.2	0.00754		1.2	0.01373
	-1.20566	-0.91524	1.20492	1.0299		-1.20566	-0.65074	1.20492	0.65074		1.215	0.00562		1.215	0.01349
	-1.22069	-0.9158	1.21991	1.02904		-1.22069	-0.66699	1.21991	0.66699		1.23	0.0061		1.23	0.01277
	-1.23567	-0.91651	1.23489	1.02928		-1.23567	-0.68253	1.23489	0.68253		1.245	0.00451		1.245	0.01194
	-1.24992	-0.91708	1.2499	1.02899		-1.24992	-0.69727	1.2499	0.69727		1.26	0.00394		1.26	0.01077
	-1.26492	-0.91788	1.26491	1.02806		-1.26492	-0.711	1.26491	0.711		1.275	0.00043		1.275	0.01062
	-1.27992	-0.91883	1.27995	1.02814		-1.27992	-0.72445	1.27995	0.72445		1.29	0.00017		1.29	0.00935
	-1.29495	-0.91985	1.29498	1.02856		-1.29495	-0.73709	1.29498	0.73709		1.305	-0.0024		1.305	0.00919
	-1.30998	-0.92043	1.30999	1.02826		-1.30998	-0.74909	1.30999	0.74909		1.32	0.00474		1.32	0.009
	-1.32499	-0.92201	1.325	1.02838		-1.32499	-0.76023	1.325	0.76023		1.335	0.01316		1.335	0.00835
	-1.34003	-0.92343	1.34002	1.02857		-1.34003	-0.77149	1.34002	0.77149		1.35	0.00267		1.35	0.00817
	-1.35504	-0.92409	1.35505	1.02832		-1.35504	-0.78225	1.35505	0.78225		1.365	-0.00405		1.365	0.00809
	-1.37006	-0.9257	1.37008	1.02875		-1.37006	-0.79206	1.37008	0.79206		1.38	-0.00804		1.38	0.00687
	-1.38508	-0.92705	1.3851	1.02829		-1.38508	-0.80126	1.3851	0.80126		1.395	0.00226		1.395	0.00726
	-1.40087	-0.92868	1.40013	1.02863		-1.40087	-0.81081	1.40013	0.81081		1.41	-0.00071		1.41	0.00675
	-1.41587	-0.9304	1.41518	1.03043		-1.41587	-0.81932	1.41518	0.81932		1.425	0.00724		1.425	0.0073
	-1.4309	-0.93141	1.43019	1.03124		-1.4309	-0.82828	1.43019	0.82828		1.44	0.00484		1.44	0.0069
	-1.44517	-0.9326	1.44523	1.03125		-1.44517	-0.83691	1.44523	0.83691		1.455	-0.00447		1.455	0.00548
	-1.46021	-0.93484	1.46098	1.03092		-1.46021	-0.84415	1.46098	0.84415		1.47	0.00092		1.47	0.00574
	-1.47519	-0.9353	1.47525	1.03088		-1.47519	-0.85143	1.47525	0.85143		1.485	-0.00198		1.485	0.00548
	-1.49103	-0.93601	1.49103	1.03085		-1.49103	-0.85807	1.49103	0.85807		1.5	0.00121		1.5	0.00516
	-1.50603	-0.93731	1.50531	1.03096		-1.50603	-0.86407	1.50531	0.86407		1.515	0.00173		1.515	0.00396
	-1.52103	-0.93792	1.52033	1.03094		-1.52103	-0.8699	1.52033	0.8699		1.53	0.00875		1.53	0.00396
	-1.53606	-0.93822	1.53535	1.03137		-1.53606	-0.87527	1.53535	0.87527		1.545	-0.00912		1.545	0.00438
	-1.5511	-0.93872	1.55037	1.03164		-1.5511	-0.88052	1.55037	0.88052		1.56	-0.00705		1.56	0.00419
	-1.56537	-0.93886	1.56539	1.03075		-1.56537	-0.88592	1.56539	0.88592		1.575	-0.00368		1.575	0.00243
	-1.58114	-0.93908	1.5804	1.03026		-1.58114	-0.89014	1.5804	0.89014		1.59	-0.00538		1.59	0.0037
	-1.59539	-0.93998	1.59543	1.02923		-1.59539	-0.89482	1.59543	0.89482		1.605	0.00967		1.605	0.00389
	-1.6104	-0.94074	1.61046	1.02999		-1.6104	-0.89989	1.61046	0.89989		1.62	-0.00064		1.62	0.00298
	-1.62543	-0.94225	1.62548	1.03022		-1.62543	-0.904	1.62548	0.904		1.635	0.00685		1.635	0.00328
	-1.64046	-0.94335	1.64049	1.03048		-1.64046	-0.90823	1.64049	0.90823		1.65	-0.00072		1.65	0.00308
	-1.65549	-0.94481	1.65552	1.03134		-1.65549	-0.91274	1.65552	0.91274		1.665	0.00432		1.665	0.00252
	-1.67049	-0.94609	1.67055	1.03241		-1.67049	-0.9164	1.67055	0.9164		1.68	-0.00247		1.68	0.00352
	-1.68551	-0.94752	1.6848	1.03283		-1.68551	-0.92091	1.6848	0.92091		1.695	0.00162		1.695	0.00207
	-1.70053	-0.9483	1.69985	1.03318		-1.70053	-0.92434	1.69985	0.92434		1.71	-0.00137		1.71	0.00219
	-1.71557	-0.94941	1.71561	1.03395		-1.71557	-0.92797	1.71561	0.92797		1.725	-0.00639		1.725	0.00378
	-1.73058	-0.95007	1.73063	1.03462		-1.73058	-0.93178	1.73063	0.93178		1.74	0.00065		1.74	0.00233
	-1.74561	-0.95117	1.74565	1.03623		-1.74561	-0.9351	1.74565	0.9351		1.755	-0.00678		1.755	0.00223
	-1.76067	-0.95169	1.75997	1.03587		-1.76067	-0.93782	1.75997	0.93782		1.77	-0.00297		1.77	0.00217
	-1.7757	-0.95349	1.77576	1.03563		-1.7757	-0.94078	1.77576	0.94078		1.785	-0.00704		1.785	0.00197
	-1.79147	-0.95441	1.79003	1.03564		-1.79147	-0.94365	1.79003	0.94365		1.8	-0.00715		1.8	0.00163
	-1.80651	-0.95491	1.8058	1.03438		-1.80651	-0.94622	1.8058	0.94622		1.815	-0.00725		1.815	0.00163
	-1.82077	-0.95569	1.82083	1.0335		-1.82077	-0.94869	1.82083	0.94869		1.83	1e-05		1.83	0.00173
	-1.83579	-0.95623	1.83586	1.03321		-1.83579	-0.95145	1.83586	0.95145		1.845	0.00096		1.845	0.00204
	-1.85079	-0.95739	1.85088	1.0331		-1.85079	-0.95403	1.85088	0.95403		1.86	0.00217		1.86	0.00162
	-1.86582	-0.95802	1.86589	1.03259		-1.86582	-0.95624	1.86589	0.95624		1.875	-0.00151		1.875	0.00128
	-1.8816	-0.95925	1.88017	1.03205		-1.8816	-0.95838	1.88017	0.95838		1.89	0.00147		1.89	0.00161
	-1.89587	-0.96009	1.8952	1.03119		-1.89587	-0.96079	1.8952	0.96079		1.905	0.00084		1.905	0.00123
	-1.9109	-0.96036	1.91096	1.03114		-1.9109	-0.96242	1.91096	0.96242		1.92	0.00039		1.92	0.00188
	-1.92667	-0.95984	1.92524	1.03154		-1.92667	-0.96487	1.92524	0.96487		1.935	0.00195		1.935	0.0007
	-1.94092	-0.95901	1.94174	1.03059		-1.94092	-0.96668	1.94174	0.96668		1.95	0.0001		1.95	0.00121
	-1.95671	-0.95819	1.95602	1.03121		-1.95671	-0.96834	1.95602	0.96834		1.965	0.00103		1.965	0.00203
	-1.97097	-0.95734	1.97105	1.03123		-1.97097	-0.97109	1.97105	0.97109		1.98	-0.00066		1.98	0.00093
	-1.986	-0.95705	1.98533	1.03083		-1.986	-0.97245	1.98533	0.97245		1.995	0.00376		1.995	0.00041
	-2.00026	-0.95621	2.00035	1.03106		-2.00026	-0.97383	2.00035	0.97383		2.01	0.00327		2.01	0.00136
	-2.01529	-0.95593	2.01614	1.03117		-2.01529	-0.97574	2.01614	0.97574		2.025	0.0019		2.025	0.00072
	-2.0303	-0.95631	2.03114	1.03135		-2.0303	-0.97718	2.03114	0.97718		2.04	-0.00317		2.04	0.00022
	-2.04532	-0.95647	2.04617	1.03139		-2.04532	-0.97844	2.04617	0.97844		2.055	0.00383		2.055	0.00042
	-2.06035	-0.9573	2.06119	1.03108		-2.06035	-0.98029	2.06119	0.98029		2.07	-0.00279		2.07	0.00036
	-2.07611	-0.95766	2.07622	1.03067		-2.07611	-0.98101	2.07622	0.98101		2.085	-0.00657		2.085	0.00116
	-2.09114	-0.95895	2.09124	1.03136		-2.09114	-0.98235	2.09124	0.98235		2.1	0.0038		2.1	0.00167
	-2.10617	-0.95998	2.10628	1.031		-2.10617	-0.98426	2.10628	0.98426		2.115	0.0012		2.115	0.00062
	-2.12049	-0.9618	2.12133	1.03101		-2.12049	-0.98569	2.12133	0.98569		2.13	0.00278		2.13	0.00136
	-2.13625	-0.96251	2.13635	1.03114		-2.13625	-0.98717	2.13635	0.98717		2.145	0.0035		2.145	0.00113
	-2.15052	-0.96355	2.15138	1.03068		-2.15052	-0.98897	2.15138	0.98897		2.16	-0.00201		2.16	-0.00028
	-2.16554	-0.96436	2.16641	1.02981		-2.16554	-0.98978	2.16641	0.98978		2.175	3e-05		2.175	0.00029
	-2.18132	-0.96411	2.18142	1.02876		-2.18132	-0.99075	2.18142	0.99075		2.19	0.00045		2.19	0.00082
	-2.19635	-0.96369	2.19644	1.02825		-2.19635	-0.99191	2.19644	0.99191		2.205	-0.0013		2.205	0.00115
	-2.21136	-0.96284	2.21147	1.02801		-2.21136	-0.9933	2.21147	0.9933		2.22	-0.00328		2.22	0.00033
	-2.22636	-0.96294	2.22649	1.02753		-2.22636	-0.99476	2.22649	0.99476		2.235	0.00045		2.235	0.00084
	-2.2414	-0.96306	2.24152	1.02708		-2.2414	-0.99615	2.24152	0.99615		2.25	0.00043		2.25	0.00016
	-2.25567	-0.96353	2.25654	1.02768		-2.25567	-0.99745	2.25654	0.99745		2.265	-0.00232		2.265	0.00035
	-2.27069	-0.96354	2.27157	1.02792		-2.27069	-0.9979	2.27157	0.9979		2.28	0.00051		2.28	0.00064
	-2.28646	-0.96363	2.28659	1.02839		-2.28646	-0.99875	2.28659	0.99875		2.295	-0.0074		2.295	3e-05
	-2.30148	-0.96402	2.30237	1.0283		-2.30148	-0.99948	2.30237	0.99948		2.31	-0.00535		2.31	0.00105
	-2.31649	-0.96461	2.31587	1.02931		-2.31649	-1.00048	2.31587	1.00048		2.325	-0.00201		2.325	0.00056
	-2.33151	-0.96545	2.33242	1.03034		-2.33151	-1.0012	2.33242	1.0012		2.34	-0.00305		2.34	1e-05
	-2.34654	-0.96612	2.34744	1.03115		-2.34654	-1.00183	2.34744	1.00183		2.355	-0.00378		2.355	0.00021
	-2.36156	-0.96713	2.36246	1.03206		-2.36156	-1.00188	2.36246	1.00188		2.37	-0.00151		2.37	0.00055
	-2.37657	-0.96749	2.3767	1.03285		-2.37657	-1.00245	2.3767	1.00245		2.385	-0.0006		2.385	-0.00077
	-2.3916	-0.96777	2.39174	1.03254		-2.3916	-1.00271	2.39174	1.00271		2.4	-0.00369		2.4	-0.00038
	-2.40661	-0.96713	2.40677	1.0314		-2.40661	-1.00287	2.40677	1.00287		2.415	-0.00534		2.415	0.00026
	-2.42163	-0.96679	2.42104	1.02978		-2.42163	-1.0036	2.42104	1.0036		2.43	-0.00749		2.43	-0.00088
	-2.43666	-0.96737	2.43757	1.02821		-2.43666	-1.00324	2.43757	1.00324		2.445	-0.0055		2.445	0.00075
	-2.45168	-0.96811	2.45185	1.02651		-2.45168	-1.00384	2.45185	1.00384		2.46	0.00477		2.46	-0.00011
	-2.46673	-0.96835	2.46692	1.02478		-2.46673	-1.00401	2.46692	1.00401		2.475	-0.00279		2.475	-0.00028
	-2.48252	-0.96852	2.48195	1.02347		-2.48252	-1.00398	2.48195	1.00398		2.49	-0.00117		2.49	0.00017
	-2.49679	-0.96904	2.49697	1.02193		-2.49679	-1.00426	2.49697	1.00426		2.505	-0.00607		2.505	-9e-05
	-2.51181	-0.96948	2.51201	1.02041		-2.51181	-1.00462	2.51201	1.00462		2.52	-0.00247		2.52	0.00032
	-2.52684	-0.96986	2.52702	1.01863		-2.52684	-1.00499	2.52702	1.00499		2.535	-0.00062		2.535	3e-05
	-2.54112	-0.97068	2.54283	1.01783		-2.54112	-1.00516	2.54283	1.00516		2.55	-0.00846		2.55	0.00047
	-2.55693	-0.97247	2.55712	1.01741		-2.55693	-1.0051	2.55712	1.0051		2.565	0.00057		2.565	-0.0004
	-2.57124	-0.97433	2.57218	1.01729		-2.57124	-1.0056	2.57218	1.0056		2.58	-0.00037		2.58	0.0003
	-2.5863	-0.97516	2.58723	1.01674		-2.5863	-1.00659	2.58723	1.00659		2.595	0.00247		2.595	-0.00053
	-2.60134	-0.97553	2.60307	1.01693		-2.60134	-1.0065	2.60307	1.0065		2.61	-0.00374		2.61	-0.00021
	-2.61716	-0.97636	2.61738	1.01652		-2.61716	-1.00654	2.61738	1.00654		2.625	-0.00246		2.625	-0.00072
	-2.63222	-0.97734	2.63243	1.0155		-2.63222	-1.00645	2.63243	1.00645		2.64	-0.00326		2.64	6e-05
	-2.64726	-0.97786	2.64747	1.01499		-2.64726	-1.00672	2.64747	1.00672		2.655	5e-05		2.655	0.00015
	-2.66156	-0.97848	2.66253	1.01544		-2.66156	-1.00729	2.66253	1.00729		2.67	0.00023		2.67	-0.00082
	-2.67663	-0.97959	2.67759	1.01577		-2.67663	-1.00699	2.67759	1.00699		2.685	-0.00628		2.685	-0.00078
	-2.69243	-0.98	2.69343	1.01607		-2.69243	-1.00671	2.69343	1.00671		2.7	0.0014		2.7	-0.00098
	-2.70747	-0.97975	2.70774	1.01633		-2.70747	-1.00649	2.70774	1.00649		2.715	-0.00332		2.715	-0.00067
	-2.72252	-0.97985	2.72278	1.01617		-2.72252	-1.00609	2.72278	1.00609		2.73	-0.00464		2.73	-0.00111
	-2.73684	-0.9798	2.73783	1.01599		-2.73684	-1.00554	2.73783	1.00554		2.745	-0.00959		2.745	-0.0004
	-2.75189	-0.98035	2.75289	1.01588		-2.75189	-1.00552	2.75289	1.00552		2.76	-0.01393		2.76	-0.00116
	-2.76772	-0.98077	2.76796	1.0162		-2.76772	-1.00469	2.76796	1.00469		2.775	-0.00426		2.775	-0.00073
	-2.78276	-0.98127	2.78302	1.01654		-2.78276	-1.0048	2.78302	1.0048		2.79	-0.00423		2.79	-0.00088
	-2.7978	-0.98188	2.79883	1.01658		-2.7978	-1.00464	2.79883	1.00464		2.805	-0.00896		2.805	-0.00079
	-2.81213	-0.98218	2.81315	1.01563		-2.81213	-1.00469	2.81315	1.00469		2.82	-0.00519		2.82	-0.00053
	-2.82719	-0.98225	2.82823	1.01524		-2.82719	-1.00451	2.82823	1.00451		2.835	-0.00562		2.835	3e-05
	-2.843	-0.98298	2.84326	1.01461		-2.843	-1.00407	2.84326	1.00407		2.85	-0.0029		2.85	-0.0004
	-2.85806	-0.98377	2.85908	1.01371		-2.85806	-1.00418	2.85908	1.00418		2.865	-0.00583		2.865	0.00041
	-2.87313	-0.98407	2.87339	1.01279		-2.87313	-1.00448	2.87339	1.00448		2.88	-0.00707		2.88	0.00059
	-2.88744	-0.98508	2.88844	1.01261		-2.88744	-1.00525	2.88844	1.00525		2.895	-0.00327		2.895	-0.00093
	-2.90323	-0.98541	2.90351	1.01189		-2.90323	-1.00478	2.90351	1.00478		2.91	-0.00062		2.91	0.00022
	-2.91828	-0.98566	2.91932	1.0115		-2.91828	-1.0053	2.91932	1.0053		2.925	-0.00652		2.925	-0.00042
	-2.93334	-0.9855	2.93363	1.01088		-2.93334	-1.00499	2.93363	1.00499		2.94	-0.01048		2.94	-0.00019
	-2.94841	-0.98618	2.94868	1.011		-2.94841	-1.00457	2.94868	1.00457		2.955	-0.00595		2.955	-0.00256
	-2.96347	-0.98591	2.96373	1.01022		-2.96347	-1.0018	2.96373	1.0018		2.97	-0.01031		2.97	-0.0022
	-2.97852	-0.9854	2.9788	1.00935		-2.97852	-0.99954	2.9788	0.99954		2.985	-0.00877		2.985	-0.00303
	-2.9928	-0.98449	2.99461	1.00838		-2.9928	-0.99725	2.99461	0.99725		3	-0.00744		3	0.00125
	-2.99995	-0.98512	3.00003	1.0086		-2.99995	-0.99781	3.00003	0.99781

## Sheet: Figure3
x = 0.5	μ0H	Rxy(AHE)/Rs(AHE)	μ0H	Rxy(AHE)/Rs(AHE)	x = 0.71	μ0H	Rxy(AHE)/Rs(AHE)	μ0H	Rxy(AHE)/Rs(AHE)	x = 0.81	μ0H	Rxy(AHE)/Rs(AHE)	μ0H	Rxy(AHE)/Rs(AHE)	x = 0.86	μ0H	Rxy(AHE)/Rs(AHE)	μ0H	Rxy(AHE)/Rs(AHE)	x = 1	μ0H	Rxy(AHE)/Rs(AHE)	μ0H	Rxy(AHE)/Rs(AHE)		x	Hc2		Hc2	T(K)	x = 0.5	x=0.71	x=0.81	x=0.86	x=1		x	Hc1(1.7 K)	Hc1(30 K)	Hc1	T(K)	x = 0.5	x=0.71	x=0.81	x=0.86	x=1		x	Rxy(AHE,0 magnetic field position)
	3.00012	1	-2.99997	-1		3.00011	1.00001	-2.99997	-1.00001		3.00003	1	-2.99999	-1		3.00003	1	-2.99998	-1		3.00003	1	-2.99997	-1		0.5	0.045			1.7	0.045	0.045	0.065	0.0525	0.045		0.5	0.45	0.285		1.7	0.45	0.51	1.08	1.02	1.125		0.5	0.64704
	2.99092	1.00156	-2.9922	-1.00156		2.9917	0.99851	-2.99293	-0.99851		2.99169	1.00103	-2.99217	-1.00103		3.00003	1.00087	-2.98476	-1.00087		2.9917	1.00538	-2.98474	-1.00538		0.71	0.045			3	0.03	0.03	0.05	0.045	0.03		0.71	0.51	0.36		3	0.435	0.48	1.065	1.005	1.065		0.71	0.51911
	2.97598	1.00985	-2.97725	-1.00985		2.97675	0.9988	-2.97799	-0.9988		2.97677	1.00393	-2.97726	-1.00393		3.00003	1.00275	-2.96979	-1.00275		2.97677	1.01233	-2.96981	-1.01233		0.81	0.065			5	0	0.03	0.05	0.04	0.03		0.81	1.08	0.615		5	0.405	0.48	0.975	0.96	1.035		0.81	2.10763
	2.96102	1.02048	-2.96232	-1.02048		2.96182	1.0084	-2.96229	-1.0084		2.96183	1.0064	-2.96231	-1.0064		3.00003	1.00252	-2.95487	-1.00252		2.96255	1.02075	-2.95486	-1.02075		0.86	0.0525			10	0	0	0.03	0.03	0		0.86	1.02	0.675		10	0.375	0.42	0.87	0.84	0.96		0.86	1.92379
	2.94605	1.02414	-2.94661	-1.02414		2.94685	1.01225	-2.94734	-1.01225		2.94611	1.00944	-2.94659	-1.00944		3.00003	1.00328	-2.93914	-1.00328		2.94611	1.0304	-2.9399	-1.0304		1	0.045			15	0	0	0.015	0	0		1	1.125	0.735		15	0.345	0.42	0.78	0.78	0.87		1	1.35546
	2.93112	1.03354	-2.93239	-1.03354		2.93193	1.01764	-2.93312	-1.01764		2.93267	1.01191	-2.93162	-1.01191		3.00003	1.00304	-2.92493	-1.00304		2.93114	1.03902	-2.92494	-1.03902						20	0	0	0	0	0						20	0.315	0.405	0.705	0.765	0.855
	2.91618	1.03733	-2.91745	-1.03733		2.91622	1.01651	-2.91742	-1.01651		2.91696	1.01314	-2.91667	-1.01314		2.99142	1.00387	-2.90922	-1.00387		2.91697	1.03863	-2.90999	-1.03863						30	0	0	0	0	0						30	0.285	0.36	0.615	0.675	0.735
	2.90121	1.04009	-2.90176	-1.04009		2.90199	1.01682	-2.90247	-1.01682		2.902	1.01343	-2.90249	-1.01343		2.97726	1.00537	-2.8943	-1.00537		2.90199	1.03818	-2.89507	-1.03818																	50	0.24	0.315	0.465	0.54	0.645
	2.88625	1.03948	-2.88756	-1.03948		2.88705	1.0174	-2.88828	-1.0174		2.88707	1.01437	-2.88753	-1.01437		2.96154	1.00717	-2.87935	-1.00717		2.88777	1.03918	-2.88009	-1.03918																	100	0.15	0.225	0.24	0.36	0.45
	2.8713	1.04107	-2.87259	-1.04107		2.87133	1.01852	-2.87332	-1.01852		2.87285	1.01499	-2.87257	-1.01499		2.94734	1.00802	-2.86439	-1.00802		2.87208	1.04079	-2.86516	-1.04079																	150	0.075	0.1	0.1	0.225	0.285
	2.85706	1.03973	-2.85686	-1.03973		2.85636	1.01967	-2.8576	-1.01967		2.85786	1.01569	-2.85688	-1.01569		2.93241	1.00752	-2.8494	-1.00752		2.8571	1.04204	-2.85015	-1.04204																	200	0.015	0.03	0.03	0.045	0.135
	2.84136	1.04217	-2.84266	-1.04217		2.84215	1.01971	-2.84263	-1.01971		2.84216	1.01599	-2.84189	-1.01599		2.91671	1.00703	-2.83445	-1.00703		2.84214	1.04191	-2.83519	-1.04191																	250	0	0	0	0	0
	2.82714	1.03823	-2.82767	-1.03823		2.82718	1.02444	-2.8284	-1.02444		2.82793	1.0161	-2.82692	-1.0161		2.90173	1.00572	-2.82021	-1.00572		2.82719	1.04323	-2.82024	-1.04323
	2.81143	1.03555	-2.81272	-1.03555		2.81145	1.01498	-2.81271	-1.01498		2.81295	1.01638	-2.81269	-1.01638		2.88679	1.00726	-2.80526	-1.00726		2.81219	1.04378	-2.80449	-1.04378
	2.79569	1.03958	-2.79698	-1.03958		2.79721	1.02005	-2.79772	-1.02005		2.79723	1.01688	-2.7977	-1.01688		2.87257	1.00637	-2.78954	-1.00637		2.79722	1.04412	-2.79028	-1.04412
	2.78146	1.03445	-2.78275	-1.03445		2.78226	1.0151	-2.7835	-1.0151		2.78301	1.01659	-2.78275	-1.01659		2.85833	1.00653	-2.77453	-1.00653		2.78299	1.04504	-2.77529	-1.04504
	2.76645	1.03436	-2.76781	-1.03436		2.76649	1.01558	-2.76852	-1.01558		2.76802	1.01655	-2.76778	-1.01655		2.84188	1.00665	-2.75957	-1.00665		2.76726	1.04615	-2.75958	-1.04615
	2.75072	1.03465	-2.75206	-1.03465		2.75226	1.01157	-2.75352	-1.01157		2.75301	1.01631	-2.75281	-1.01631		2.82693	1.00617	-2.74459	-1.00617		2.75226	1.04636	-2.74536	-1.04636
	2.73723	1.03139	-2.73782	-1.03139		2.73728	1.01122	-2.73856	-1.01122		2.7373	1.01679	-2.73781	-1.01679		2.8127	1.00511	-2.72961	-1.00511		2.73727	1.0469	-2.73035	-1.0469
	2.72227	1.03275	-2.72285	-1.03275		2.72231	1.00793	-2.72358	-1.00793		2.72306	1.01648	-2.72283	-1.01648		2.79846	1.00474	-2.71462	-1.00474		2.72232	1.04768	-2.71537	-1.04768
	2.70654	1.03501	-2.7071	-1.03501		2.70733	1.0035	-2.70783	-1.0035		2.70734	1.01681	-2.70785	-1.01681		2.78201	1.00605	-2.69964	-1.00605		2.70732	1.04736	-2.7004	-1.04736
	2.6923	1.03275	-2.69287	-1.03275		2.69235	1.0063	-2.69286	-1.0063		2.69233	1.01721	-2.69286	-1.01721		2.76098	1.0075	-2.6854	-1.0075		2.69234	1.04852	-2.6854	-1.04852
	2.67731	1.03554	-2.6779	-1.03554		2.67734	1.00122	-2.67862	-1.00122		2.67807	1.01723	-2.67789	-1.01723		2.74451	1.00909	-2.66967	-1.00909		2.67808	1.04866	-2.67043	-1.04866
	2.66156	1.03517	-2.6629	-1.03517		2.66162	1.00405	-2.66363	-1.00405		2.6631	1.01799	-2.66291	-1.01799		2.73027	1.00827	-2.65545	-1.00827		2.66234	1.04948	-2.65546	-1.04948
	2.64658	1.03717	-2.64718	-1.03717		2.64737	1.00037	-2.64789	-1.00037		2.64735	1.01846	-2.64789	-1.01846		2.71531	1.00945	-2.64047	-1.00945		2.64736	1.0493	-2.64046	-1.0493
	2.6316	1.04049	-2.63296	-1.04049		2.63239	1.00629	-2.63369	-1.00629		2.6324	1.01958	-2.63295	-1.01958		2.70032	1.01002	-2.62472	-1.01002		2.63238	1.04938	-2.62473	-1.04938
	2.61661	1.03749	-2.61797	-1.03749		2.6174	1.01055	-2.61869	-1.01055		2.61741	1.01989	-2.6187	-1.01989		2.68458	1.00925	-2.60976	-1.00925		2.61665	1.05093	-2.60975	-1.05093
	2.60163	1.03878	-2.60298	-1.03878		2.60167	1.01308	-2.60295	-1.01308		2.60243	1.02045	-2.60297	-1.02045		2.66959	1.00915	-2.5955	-1.00915		2.60243	1.04936	-2.59552	-1.04936
	2.58737	1.04212	-2.58801	-1.04212		2.58742	1.01353	-2.58799	-1.01353		2.58743	1.02018	-2.588	-1.02018		2.64785	1.00933	-2.57979	-1.00933		2.58816	1.04842	-2.58053	-1.04842
	2.57164	1.04519	-2.57302	-1.04519		2.57242	1.01661	-2.57375	-1.01661		2.57242	1.02069	-2.57302	-1.02069		2.63362	1.01048	-2.56481	-1.01048		2.57317	1.0482	-2.56556	-1.0482
	2.55666	1.04383	-2.55803	-1.04383		2.55744	1.0241	-2.55801	-1.0241		2.55745	1.02099	-2.55801	-1.02099		2.6179	1.01157	-2.54981	-1.01157		2.55746	1.04938	-2.55057	-1.04938
	2.54169	1.04223	-2.54231	-1.04223		2.54173	1.02291	-2.54304	-1.02291		2.54247	1.02095	-2.54229	-1.02095		2.60291	1.01304	-2.53484	-1.01304		2.54246	1.04966	-2.53558	-1.04966
	2.5267	1.04171	-2.52807	-1.04171		2.52748	1.02307	-2.5288	-1.02307		2.52749	1.0213	-2.52806	-1.0213		2.58715	1.01264	-2.51985	-1.01264		2.52825	1.04921	-2.52062	-1.04921
	2.51171	1.04212	-2.51306	-1.04212		2.51176	1.02417	-2.51381	-1.02417		2.51324	1.0211	-2.51308	-1.0211		2.56544	1.01357	-2.50562	-1.01357		2.51251	1.04966	-2.50564	-1.04966
	2.49671	1.03857	-2.49811	-1.03857		2.49676	1.02227	-2.49808	-1.02227		2.49899	1.02129	-2.4981	-1.02129		2.55044	1.01365	-2.48988	-1.01365		2.4975	1.05031	-2.48988	-1.05031
	2.48173	1.0376	-2.48312	-1.0376		2.48251	1.01854	-2.4831	-1.01854		2.48402	1.02114	-2.48235	-1.02114		2.53546	1.01397	-2.47565	-1.01397		2.48325	1.04884	-2.47565	-1.04884
	2.46675	1.04092	-2.46814	-1.04092		2.46753	1.01815	-2.46885	-1.01815		2.46829	1.02131	-2.46737	-1.02131		2.52048	1.0158	-2.45988	-1.0158		2.46753	1.04868	-2.46061	-1.04868
	2.45171	1.041	-2.4531	-1.041		2.4525	1.01628	-2.45308	-1.01628		2.45327	1.02101	-2.45307	-1.02101		2.50548	1.01608	-2.44487	-1.01608		2.45249	1.04918	-2.44564	-1.04918
	2.43672	1.03848	-2.43737	-1.03848		2.43751	1.01575	-2.43811	-1.01575		2.43826	1.02152	-2.43811	-1.02152		2.49049	1.01813	-2.42389	-1.01813		2.43751	1.04867	-2.43065	-1.04867
	2.42172	1.03453	-2.42313	-1.03453		2.42251	1.01225	-2.42386	-1.01225		2.42328	1.0218	-2.42311	-1.0218		2.47552	1.01717	-2.40891	-1.01717		2.42327	1.04866	-2.41491	-1.04866
	2.40674	1.03479	-2.40814	-1.03479		2.40676	1.00955	-2.40886	-1.00955		2.40754	1.02241	-2.40739	-1.02241		2.46051	1.01682	-2.39243	-1.01682		2.40751	1.04922	-2.40067	-1.04922
	2.39174	1.03798	-2.39317	-1.03798		2.3918	1.00924	-2.39316	-1.00924		2.39404	1.02229	-2.39315	-1.02229		2.44549	1.01604	-2.37744	-1.01604		2.39252	1.04852	-2.3857	-1.04852
	2.37675	1.03733	-2.37818	-1.03733		2.37754	1.01424	-2.37814	-1.01424		2.3783	1.02325	-2.3774	-1.02325		2.43051	1.01613	-2.36322	-1.01613		2.37829	1.04886	-2.37074	-1.04886
	2.36179	1.03608	-2.3632	-1.03608		2.36259	1.02146	-2.36393	-1.02146		2.36408	1.02291	-2.3632	-1.02291		2.41551	1.01625	-2.34748	-1.01625		2.36257	1.05004	-2.35573	-1.05004
	2.3468	1.03669	-2.34822	-1.03669		2.34684	1.02503	-2.3482	-1.02503		2.34834	1.02275	-2.34746	-1.02275		2.40054	1.01714	-2.3325	-1.01714		2.34684	1.04982	-2.34074	-1.04982
	2.33181	1.03672	-2.33249	-1.03672		2.33259	1.02583	-2.33321	-1.02583		2.33336	1.02314	-2.33323	-1.02314		2.38552	1.01713	-2.31826	-1.01713		2.33335	1.0488	-2.32578	-1.0488
	2.31681	1.03556	-2.31824	-1.03556		2.3176	1.02182	-2.31898	-1.02182		2.31835	1.02342	-2.31822	-1.02342		2.37057	1.01595	-2.30253	-1.01595		2.31834	1.04831	-2.31077	-1.04831
	2.30181	1.03679	-2.30327	-1.03679		2.30188	1.02244	-2.30399	-1.02244		2.30338	1.02406	-2.30325	-1.02406		2.35557	1.01661	-2.28756	-1.01661		2.30186	1.0494	-2.29579	-1.0494
	2.2861	1.03504	-2.28752	-1.03504		2.28687	1.02276	-2.2875	-1.02276		2.28839	1.02435	-2.28827	-1.02435		2.34058	1.01718	-2.27256	-1.01718		2.28763	1.04954	-2.28007	-1.04954
	2.27187	1.03287	-2.27331	-1.03287		2.27266	1.02443	-2.27328	-1.02443		2.2734	1.02437	-2.27326	-1.02437		2.32559	1.01786	-2.25834	-1.01786		2.27264	1.04971	-2.26583	-1.04971
	2.25689	1.03131	-2.25831	-1.03131		2.25767	1.02242	-2.25905	-1.02242		2.25844	1.02448	-2.25756	-1.02448		2.31058	1.01752	-2.24336	-1.01752		2.25765	1.04895	-2.25086	-1.04895
	2.24191	1.03162	-2.24332	-1.03162		2.24268	1.02263	-2.24332	-1.02263		2.24342	1.02492	-2.24333	-1.02492		2.29637	1.01739	-2.22761	-1.01739		2.24268	1.05009	-2.2351	-1.05009
	2.22763	1.03274	-2.22834	-1.03274		2.22768	1.02007	-2.22906	-1.02007		2.22843	1.02386	-2.22832	-1.02386		2.28063	1.018	-2.21264	-1.018		2.22767	1.04896	-2.22088	-1.04896
	2.21191	1.03362	-2.21336	-1.03362		2.2127	1.01637	-2.2141	-1.01637		2.21346	1.02422	-2.21334	-1.02422		2.26488	1.01824	-2.1984	-1.01824		2.21343	1.04848	-2.20589	-1.04848
	2.1969	1.03546	-2.19838	-1.03546		2.19696	1.01242	-2.19911	-1.01242		2.19771	1.0247	-2.19836	-1.0247		2.25141	1.01718	-2.18341	-1.01718		2.19769	1.04902	-2.1909	-1.04902
	2.18194	1.03427	-2.18264	-1.03427		2.18272	1.01253	-2.18337	-1.01253		2.1835	1.024	-2.18339	-1.024		2.23568	1.01629	-2.16844	-1.01629		2.18272	1.04911	-2.17518	-1.04911
	2.16695	1.03366	-2.16842	-1.03366		2.167	1.01185	-2.16838	-1.01185		2.16775	1.02384	-2.16842	-1.02384		2.22142	1.01668	-2.15345	-1.01668		2.16849	1.04764	-2.16094	-1.04764
	2.15196	1.03505	-2.15343	-1.03505		2.15276	1.00999	-2.15416	-1.00999		2.15276	1.024	-2.1534	-1.024		2.2057	1.01641	-2.13772	-1.01641		2.15275	1.04762	-2.14594	-1.04762
	2.13698	1.03639	-2.13844	-1.03639		2.137	1.0115	-2.13841	-1.0115		2.13927	1.02359	-2.13767	-1.02359		2.19146	1.01516	-2.12348	-1.01516		2.13775	1.04853	-2.13024	-1.04853
	2.12122	1.03912	-2.12271	-1.03912		2.12278	1.01306	-2.12342	-1.01306		2.12353	1.02353	-2.12344	-1.02353		2.17571	1.01393	-2.10845	-1.01393		2.12277	1.04736	-2.11597	-1.04736
	2.10621	1.0416	-2.10843	-1.0416		2.10776	1.0121	-2.10915	-1.0121		2.10855	1.02362	-2.10842	-1.02362		2.16149	1.01288	-2.09346	-1.01288		2.10851	1.04651	-2.10095	-1.04651
	2.09196	1.0403	-2.09343	-1.0403		2.09202	1.01156	-2.09417	-1.01156		2.0935	1.02324	-2.09267	-1.02324		2.14575	1.01153	-2.07848	-1.01153		2.09274	1.0459	-2.08672	-1.0459
	2.07697	1.04106	-2.07771	-1.04106		2.07777	1.01056	-2.07844	-1.01056		2.07853	1.0237	-2.07767	-1.0237		2.13075	1.01032	-2.06349	-1.01032		2.07777	1.04649	-2.07098	-1.04649
	2.062	1.04353	-2.06346	-1.04353		2.06277	1.0063	-2.06343	-1.0063		2.0643	1.02292	-2.06345	-1.02292		2.11577	1.00984	-2.04849	-1.00984		2.0635	1.04515	-2.05599	-1.04515
	2.04699	1.04333	-2.04848	-1.04333		2.04702	1.00777	-2.0492	-1.00777		2.04855	1.02254	-2.04772	-1.02254		2.10073	1.01034	-2.0335	-1.01034		2.04778	1.04631	-2.04026	-1.04631
	2.03203	1.04313	-2.03348	-1.04313		2.03205	1.00499	-2.03345	-1.00499		2.03356	1.02268	-2.03347	-1.02268		2.08574	1.01125	-2.01855	-1.01125		2.03279	1.04658	-2.02528	-1.04658
	2.01704	1.04069	-2.01851	-1.04069		2.01783	1.0082	-2.0185	-1.0082		2.0186	1.02282	-2.0185	-1.02282		2.07077	1.01068	-2.0043	-1.01068		2.0178	1.04627	-2.01105	-1.04627
	2.00205	1.03978	-2.00353	-1.03978		2.00283	1.00722	-2.00426	-1.00722		2.00284	1.0226	-2.00277	-1.0226		2.05577	1.0096	-1.98858	-1.0096		2.00282	1.04579	-1.99606	-1.04579
	1.98781	1.03912	-1.98854	-1.03912		1.98785	1.00814	-1.98852	-1.00814		1.98861	1.0224	-1.98853	-1.0224		2.04152	1.00872	-1.97208	-1.00872		1.98709	1.04481	-1.98109	-1.04481
	1.97206	1.03818	-1.97281	-1.03818		1.97286	1.00483	-1.97355	-1.00483		1.97434	1.02227	-1.97278	-1.02227		2.02579	1.00883	-1.95859	-1.00883		1.97285	1.04442	-1.96607	-1.04442
	1.95708	1.03813	-1.95856	-1.03813		1.95786	1.00662	-1.95854	-1.00662		1.95788	1.02196	-1.95779	-1.02196		2.01006	1.00847	-1.9436	-1.00847		1.9586	1.04384	-1.95111	-1.04384
	1.94209	1.03664	-1.94358	-1.03664		1.94213	1.00669	-1.94433	-1.00669		1.94364	1.02109	-1.94282	-1.02109		1.99583	1.00873	-1.92863	-1.00873		1.94287	1.04405	-1.93612	-1.04405
	1.9271	1.03624	-1.92788	-1.03624		1.92716	1.00638	-1.92859	-1.00638		1.92867	1.02031	-1.9286	-1.02031		1.98008	1.00836	-1.91365	-1.00836		1.9279	1.04318	-1.92039	-1.04318
	1.91138	1.03508	-1.91289	-1.03508		1.91291	1.00576	-1.91361	-1.00576		1.91369	1.02013	-1.91287	-1.02013		1.9651	1.0067	-1.89867	-1.0067		1.9129	1.04197	-1.90617	-1.04197
	1.89714	1.03554	-1.89864	-1.03554		1.89794	1.00685	-1.89939	-1.00685		1.89868	1.02013	-1.89864	-1.02013		1.94336	1.00564	-1.88367	-1.00564		1.8979	1.04142	-1.8904	-1.04142
	1.88214	1.03675	-1.88365	-1.03675		1.88219	1.00998	-1.88363	-1.00998		1.88446	1.01943	-1.88363	-1.01943		1.92166	1.00471	-1.86869	-1.00471		1.88292	1.04006	-1.87617	-1.04006
	1.86715	1.0401	-1.86792	-1.0401		1.86796	1.00432	-1.86864	-1.00432		1.86944	1.01839	-1.86865	-1.01839		1.89841	1.00454	-1.8537	-1.00454		1.86792	1.03993	-1.8612	-1.03993
	1.85217	1.03936	-1.85368	-1.03936		1.85296	1.00481	-1.8544	-1.00481		1.85374	1.01822	-1.85367	-1.01822		1.88268	1.00433	-1.83874	-1.00433		1.85371	1.03924	-1.84622	-1.03924
	1.83794	1.03852	-1.83871	-1.03852		1.83722	1.00409	-1.83944	-1.00409		1.83876	1.01747	-1.8387	-1.01747		1.86917	1.00224	-1.82376	-1.00224		1.83798	1.03906	-1.83199	-1.03906
	1.82221	1.04109	-1.82373	-1.04109		1.82223	1.00655	-1.82372	-1.00655		1.82374	1.01687	-1.82296	-1.01687		1.85346	1.00068	-1.80875	-1.00068		1.82297	1.03874	-1.81549	-1.03874
	1.80721	1.04164	-1.80798	-1.04164		1.80799	1.00777	-1.80871	-1.00777		1.80877	1.0157	-1.80873	-1.0157		1.83846	0.99949	-1.79302	-0.99949		1.80799	1.03719	-1.80126	-1.03719
	1.79148	1.04201	-1.79373	-1.04201		1.79303	1.00296	-1.79447	-1.00296		1.79379	1.01614	-1.79373	-1.01614		1.82423	0.99759	-1.77878	-0.99759		1.79301	1.03613	-1.78626	-1.03613
	1.77724	1.04065	-1.77876	-1.04065		1.77803	1.00413	-1.77875	-1.00413		1.77877	1.01561	-1.77874	-1.01561		1.80848	0.9961	-1.76378	-0.9961		1.77803	1.03483	-1.77128	-1.03483
	1.76225	1.03924	-1.76303	-1.03924		1.76228	1.00509	-1.76373	-1.00509		1.76382	1.01487	-1.763	-1.01487		1.786	0.99621	-1.74877	-0.99621		1.76379	1.03316	-1.75626	-1.03316
	1.74721	1.0383	-1.74799	-1.0383		1.74803	1.00417	-1.74948	-1.00417		1.74878	1.01408	-1.74799	-1.01408		1.77102	0.99478	-1.73377	-0.99478		1.748	1.03218	-1.74127	-1.03218
	1.73221	1.03927	-1.73376	-1.03927		1.73227	1.00523	-1.73447	-1.00523		1.73455	1.0136	-1.73299	-1.0136		1.756	0.99395	-1.71879	-0.99395		1.73301	1.03071	-1.72629	-1.03071
	1.71724	1.03704	-1.71875	-1.03704		1.71802	1.00807	-1.71874	-1.00807		1.71881	1.0137	-1.71875	-1.0137		1.74174	0.99318	-1.70305	-0.99318		1.71803	1.02945	-1.71055	-1.02945
	1.70227	1.0349	-1.70376	-1.0349		1.70306	1.01101	-1.7045	-1.01101		1.70383	1.01303	-1.70375	-1.01303		1.72602	0.99194	-1.68805	-0.99194		1.70303	1.02808	-1.69629	-1.02808
	1.68728	1.0342	-1.68877	-1.0342		1.68807	1.00815	-1.6895	-1.00815		1.68884	1.013	-1.68802	-1.013		1.71104	0.99204	-1.67383	-0.99204		1.68806	1.02731	-1.68131	-1.02731
	1.67228	1.03402	-1.67379	-1.03402		1.67308	1.00822	-1.67379	-1.00822		1.67384	1.01253	-1.67378	-1.01253		1.69603	0.99137	-1.65885	-0.99137		1.67305	1.02737	-1.66559	-1.02737
	1.65729	1.03313	-1.65808	-1.03313		1.65808	1.00635	-1.6588	-1.00635		1.65883	1.01271	-1.65882	-1.01271		1.68031	0.99239	-1.64388	-0.99239		1.65808	1.02692	-1.65137	-1.02692
	1.64232	1.03285	-1.64384	-1.03285		1.64235	1.00746	-1.64457	-1.00746		1.64386	1.01152	-1.64384	-1.01152		1.66606	0.99221	-1.62963	-0.99221		1.64309	1.02548	-1.63638	-1.02548
	1.62806	1.03285	-1.62885	-1.03285		1.62811	1.00338	-1.62958	-1.00338		1.62888	1.0116	-1.62883	-1.0116		1.65107	0.99246	-1.61389	-0.99246		1.6281	1.0256	-1.62136	-1.0256
	1.61234	1.03471	-1.61385	-1.03471		1.61313	1.00333	-1.61384	-1.00333		1.6139	1.01135	-1.61384	-1.01135		1.6361	0.99234	-1.5989	-0.99234		1.61312	1.0255	-1.6064	-1.0255
	1.59811	1.03447	-1.59886	-1.03447		1.59816	1.00005	-1.59885	-1.00005		1.59817	1.01092	-1.59886	-1.01092		1.62111	0.99259	-1.58393	-0.99259		1.59812	1.02526	-1.5914	-1.02526
	1.58235	1.03509	-1.58391	-1.03509		1.58315	1.00058	-1.58461	-1.00058		1.58315	1.01035	-1.58313	-1.01035		1.60611	0.99244	-1.56895	-0.99244		1.58314	1.02552	-1.57643	-1.02552
	1.56738	1.03436	-1.56893	-1.03436		1.56817	0.99908	-1.56889	-0.99908		1.56894	1.0096	-1.56815	-1.0096		1.59038	0.99201	-1.55396	-0.99201		1.56816	1.02547	-1.56071	-1.02547
	1.55163	1.03539	-1.55395	-1.03539		1.55245	0.99248	-1.55466	-0.99248		1.55394	1.00901	-1.55317	-1.00901		1.56865	0.99238	-1.53895	-0.99238		1.55318	1.02389	-1.54645	-1.02389
	1.53741	1.03613	-1.53893	-1.03613		1.53744	0.99354	-1.53966	-0.99354		1.53819	1.00811	-1.53816	-1.00811		1.55367	0.99213	-1.52398	-0.99213		1.53818	1.02278	-1.53147	-1.02278
	1.52243	1.03488	-1.52394	-1.03488		1.52321	0.99046	-1.52392	-0.99046		1.52473	1.00757	-1.52392	-1.00757		1.53867	0.99216	-1.50898	-0.99216		1.5232	1.02165	-1.51648	-1.02165
	1.50744	1.03632	-1.50822	-1.03632		1.50824	0.98902	-1.50894	-0.98902		1.509	1.00712	-1.5082	-1.00712		1.5237	0.99012	-1.49403	-0.99012		1.50824	1.01985	-1.5015	-1.01985
	1.49244	1.03639	-1.494	-1.03639		1.49325	0.99008	-1.49397	-0.99008		1.49401	1.00652	-1.49325	-1.00652		1.50872	0.98951	-1.47904	-0.98951		1.49398	1.01787	-1.48654	-1.01787
	1.47745	1.03652	-1.47901	-1.03652		1.4775	0.9929	-1.47974	-0.9929		1.47901	1.00517	-1.47825	-1.00517		1.48697	0.98917	-1.46405	-0.98917		1.47824	1.01665	-1.47154	-1.01665
	1.46324	1.03717	-1.46329	-1.03717		1.46327	0.99742	-1.464	-0.99742		1.46329	1.00494	-1.46401	-1.00494		1.46376	0.9897	-1.44906	-0.9897		1.46325	1.01517	-1.45582	-1.01517
	1.44674	1.03696	-1.44902	-1.03696		1.44829	0.99638	-1.449	-0.99638		1.44903	1.00405	-1.44828	-1.00405		1.44876	0.98894	-1.43407	-0.98894		1.44828	1.01227	-1.44156	-1.01227
	1.43249	1.03484	-1.43405	-1.03484		1.4333	0.99398	-1.43401	-0.99398		1.43403	1.00288	-1.43327	-1.00288		1.43377	0.98804	-1.41984	-0.98804		1.43328	1.01129	-1.42582	-1.01129
	1.41753	1.03455	-1.41905	-1.03455		1.41832	0.99636	-1.41903	-0.99636		1.41909	1.00189	-1.41906	-1.00189		1.41805	0.98786	-1.40409	-0.98786		1.4183	1.00877	-1.41158	-1.00877
	1.40252	1.03592	-1.40332	-1.03592		1.40332	0.99965	-1.40404	-0.99965		1.40408	1.00052	-1.4048	-1.00052		1.4038	0.98708	-1.38908	-0.98708		1.40328	1.00805	-1.39585	-1.00805
	1.38754	1.03533	-1.38906	-1.03533		1.38831	1.00069	-1.38979	-1.00069		1.38834	0.99981	-1.38905	-0.99981		1.38882	0.98647	-1.37486	-0.98647		1.38907	1.00612	-1.38087	-1.00612
	1.37256	1.03385	-1.37409	-1.03385		1.3726	1.0009	-1.37406	-1.0009		1.37485	0.99778	-1.37407	-0.99778		1.37382	0.98637	-1.35914	-0.98637		1.37332	1.00449	-1.36737	-1.00449
	1.35829	1.0326	-1.35837	-1.0326		1.35833	1.00132	-1.35911	-1.00132		1.3591	0.99683	-1.35909	-0.99683		1.35882	0.98588	-1.34415	-0.98588		1.35832	1.00353	-1.35089	-1.00353
	1.34183	1.03047	-1.34412	-1.03047		1.34185	1.00195	-1.34411	-1.00195		1.34413	0.99606	-1.34414	-0.99606		1.34382	0.98502	-1.32917	-0.98502		1.34333	1.00293	-1.33592	-1.00293
	1.32756	1.03157	-1.32914	-1.03157		1.32837	1.001	-1.32987	-1.001		1.32986	0.99522	-1.32913	-0.99522		1.32885	0.98518	-1.31418	-0.98518		1.32835	1.00069	-1.32166	-1.00069
	1.31259	1.02946	-1.31416	-1.02946		1.31339	0.99672	-1.31414	-0.99672		1.31415	0.99319	-1.31416	-0.99319		1.31387	0.9826	-1.2992	-0.9826		1.31339	0.99931	-1.30744	-0.99931
	1.29762	1.0288	-1.29916	-1.0288		1.2984	0.99734	-1.29914	-0.99734		1.29917	0.9918	-1.29916	-0.9918		1.2914	0.98165	-1.28346	-0.98165		1.29839	0.99903	-1.29171	-0.99903
	1.28263	1.0289	-1.28418	-1.0289		1.28267	0.99762	-1.28416	-0.99762		1.28493	0.9906	-1.28416	-0.9906		1.27641	0.98029	-1.26923	-0.98029		1.28341	0.99721	-1.27672	-0.99721
	1.26764	1.02978	-1.26921	-1.02978		1.26839	0.99582	-1.26992	-0.99582		1.26918	0.98928	-1.26844	-0.98928		1.26141	0.97814	-1.25424	-0.97814		1.26839	0.99605	-1.26248	-0.99605
	1.25263	1.02811	-1.25346	-1.02811		1.25343	0.99467	-1.25421	-0.99467		1.25493	0.98792	-1.25421	-0.98792		1.24717	0.97683	-1.23849	-0.97683		1.25416	0.99522	-1.246	-0.99522
	1.23764	1.02791	-1.23848	-1.02791		1.23843	0.99256	-1.23995	-0.99256		1.2392	0.98639	-1.23921	-0.98639		1.23144	0.97567	-1.22429	-0.97567		1.23918	0.99347	-1.23177	-0.99347
	1.22268	1.02949	-1.22424	-1.02949		1.22347	0.99473	-1.22498	-0.99473		1.22424	0.98519	-1.22425	-0.98519		1.21646	0.97489	-1.20929	-0.97489		1.22345	0.99114	-1.21677	-0.99114
	1.2077	1.02809	-1.20928	-1.02809		1.20847	0.99723	-1.20924	-0.99723		1.20923	0.9839	-1.2085	-0.9839		1.20147	0.97436	-1.19354	-0.97436		1.20772	0.99116	-1.20106	-0.99116
	1.19196	1.03014	-1.19352	-1.03014		1.1935	0.9979	-1.19425	-0.9979		1.19501	0.98196	-1.19353	-0.98196		1.18573	0.97253	-1.17858	-0.97253		1.19273	0.98877	-1.18683	-0.98877
	1.1777	1.02627	-1.1793	-1.02627		1.1785	0.99959	-1.17928	-0.99959		1.17924	0.98028	-1.17932	-0.98028		1.17147	0.97013	-1.16433	-0.97013		1.17923	0.98698	-1.17181	-0.98698
	1.16271	1.02731	-1.16432	-1.02731		1.16276	0.99909	-1.16505	-0.99909		1.16426	0.97924	-1.16356	-0.97924		1.149	0.97104	-1.14861	-0.97104		1.1635	0.98567	-1.15685	-0.98567
	1.14773	1.02776	-1.14857	-1.02776		1.14852	0.99837	-1.1493	-0.99837		1.14929	0.97768	-1.14856	-0.97768		1.13404	0.97071	-1.13437	-0.97071		1.1485	0.98346	-1.14187	-0.98346
	1.13202	1.02693	-1.1336	-1.02693		1.13355	0.99804	-1.13432	-0.99804		1.13431	0.97595	-1.13359	-0.97595		1.1198	0.97051	-1.11939	-0.97051		1.13353	0.98169	-1.12687	-0.98169
	1.11777	1.02659	-1.11936	-1.02659		1.11781	0.99702	-1.11934	-0.99702		1.11933	0.97397	-1.1186	-0.97397		1.10481	0.96877	-1.10441	-0.96877		1.11856	0.97964	-1.1119	-0.97964
	1.10279	1.02654	-1.10436	-1.02654		1.10285	0.99811	-1.10435	-0.99811		1.10434	0.97221	-1.10363	-0.97221		1.08231	0.96748	-1.08941	-0.96748		1.10356	0.97792	-1.09616	-0.97792
	1.08704	1.02704	-1.08865	-1.02704		1.08932	0.9993	-1.08937	-0.9993		1.08934	0.97005	-1.08938	-0.97005		1.05909	0.96645	-1.07444	-0.96645		1.08855	0.97553	-1.08193	-0.97553
	1.07282	1.02397	-1.07441	-1.02397		1.0736	0.9961	-1.07514	-0.9961		1.07436	0.96743	-1.07362	-0.96743		1.04404	0.96392	-1.05871	-0.96392		1.07432	0.97365	-1.06693	-0.97365
	1.05781	1.02434	-1.05943	-1.02434		1.0586	0.99398	-1.0594	-0.99398		1.05939	0.96517	-1.05941	-0.96517		1.02983	0.962	-1.0444	-0.962		1.05858	0.97116	-1.05266	-0.97116
	1.04276	1.02345	-1.04439	-1.02345		1.04357	0.99249	-1.04511	-0.99249		1.04434	0.96331	-1.04362	-0.96331		1.01483	0.96144	-1.02943	-0.96144		1.04355	0.96955	-1.03692	-0.96955
	1.02779	1.02526	-1.02866	-1.02526		1.02783	0.99038	-1.0294	-0.99038		1.02936	0.96078	-1.02866	-0.96078		0.99982	0.96014	-1.01444	-0.96014		1.02932	0.9669	-1.02193	-0.9669
	1.01279	1.02262	-1.01442	-1.02262		1.01359	0.99139	-1.01439	-0.99139		1.0151	0.95846	-1.01439	-0.95846		0.98259	0.95873	-0.99872	-0.95873		1.01358	0.96564	-1.00695	-0.96564
	0.9978	1.0196	-0.99867	-1.0196		0.99858	0.99267	-0.99941	-0.99267		0.99936	0.95661	-0.99868	-0.95661		0.96835	0.95576	-0.98448	-0.95576		0.99859	0.96438	-0.99122	-0.96438
	0.98206	1.01929	-0.98446	-1.01929		0.98361	0.9893	-0.98443	-0.9893		0.9851	0.95435	-0.98368	-0.95435		0.95413	0.95271	-0.96948	-0.95271		0.98433	0.96173	-0.97622	-0.96173
	0.96783	1.01632	-0.96947	-1.01632		0.96861	0.98843	-0.97019	-0.98843		0.96938	0.95236	-0.9687	-0.95236		0.93914	0.95195	-0.9545	-0.95195		0.9686	0.95961	-0.962	-0.95961
	0.95284	1.01553	-0.95448	-1.01553		0.95366	0.98657	-0.95446	-0.98657		0.95442	0.94992	-0.95372	-0.94992		0.91665	0.95121	-0.93952	-0.95121		0.95362	0.95686	-0.94702	-0.95686
	0.93786	1.01497	-0.93876	-1.01497		0.93866	0.98449	-0.93948	-0.98449		0.93944	0.94753	-0.93948	-0.94753		0.89491	0.94993	-0.92455	-0.94993		0.93865	0.95458	-0.93203	-0.95458
	0.92288	1.01425	-0.92377	-1.01425		0.92367	0.9854	-0.92449	-0.9854		0.92447	0.9453	-0.92377	-0.9453		0.87917	0.94724	-0.90955	-0.94724		0.92365	0.95262	-0.91704	-0.95262
	0.90787	1.01336	-0.90952	-1.01336		0.90868	0.98317	-0.91025	-0.98317		0.90943	0.94225	-0.90951	-0.94225		0.8642	0.94454	-0.89457	-0.94454		0.9079	0.95086	-0.90205	-0.95086
	0.89289	1.01281	-0.8938	-1.01281		0.89369	0.98466	-0.89452	-0.98466		0.89446	0.94013	-0.89378	-0.94013		0.84922	0.94283	-0.8796	-0.94283		0.89368	0.94835	-0.88633	-0.94835
	0.87791	1.01072	-0.87881	-1.01072		0.87868	0.98281	-0.87955	-0.98281		0.87948	0.93773	-0.87881	-0.93773		0.83422	0.9414	-0.86458	-0.9414		0.87942	0.94475	-0.8721	-0.94475
	0.86293	1.01045	-0.86459	-1.01045		0.86372	0.98182	-0.86529	-0.98182		0.86374	0.93495	-0.8638	-0.93495		0.81923	0.93957	-0.84963	-0.93957		0.8637	0.94204	-0.85711	-0.94204
	0.84794	1.01043	-0.8496	-1.01043		0.84874	0.98244	-0.84956	-0.98244		0.84877	0.93172	-0.8496	-0.93172		0.80425	0.93769	-0.83463	-0.93769		0.84874	0.93942	-0.84287	-0.93942
	0.83371	1.00858	-0.83385	-1.00858		0.83376	0.98388	-0.8346	-0.98388		0.83452	0.92883	-0.83459	-0.92883		0.78927	0.93543	-0.81964	-0.93543		0.83447	0.93701	-0.82714	-0.93701
	0.81794	1.00824	-0.8196	-1.00824		0.818	0.98423	-0.82035	-0.98423		0.81952	0.92582	-0.81958	-0.92582		0.77427	0.93297	-0.80467	-0.93297		0.81873	0.93516	-0.81142	-0.93516
	0.80299	1.00757	-0.80463	-1.00757		0.80377	0.98433	-0.80537	-0.98433		0.80454	0.92251	-0.80388	-0.92251		0.75855	0.93111	-0.78969	-0.93111		0.803	0.93281	-0.79716	-0.93281
	0.788	1.00725	-0.78891	-1.00725		0.78879	0.98207	-0.78963	-0.98207		0.79028	0.91859	-0.78964	-0.91859		0.7443	0.92896	-0.7747	-0.92896		0.78877	0.92976	-0.78218	-0.92976
	0.77226	1.00706	-0.7739	-1.00706		0.7738	0.98176	-0.77463	-0.98176		0.77533	0.91571	-0.7739	-0.91571		0.72931	0.92752	-0.75972	-0.92752		0.77378	0.92726	-0.76646	-0.92726
	0.75802	1.00565	-0.75967	-1.00565		0.75882	0.98262	-0.76042	-0.98262		0.75959	0.91295	-0.75894	-0.91295		0.70758	0.9265	-0.74472	-0.9265		0.75879	0.9238	-0.75221	-0.9238
	0.74304	1.00486	-0.7447	-1.00486		0.74381	0.98177	-0.74466	-0.98177		0.74461	0.90883	-0.74392	-0.90883		0.68431	0.92383	-0.72899	-0.92383		0.74382	0.92159	-0.73648	-0.92159
	0.72728	1.0043	-0.72895	-1.0043		0.72883	0.98094	-0.72968	-0.98094		0.73035	0.90478	-0.72893	-0.90478		0.66182	0.92153	-0.71475	-0.92153		0.72881	0.91872	-0.72224	-0.91872
	0.71231	1.00291	-0.71472	-1.00291		0.71384	0.97919	-0.71545	-0.97919		0.71462	0.90133	-0.71396	-0.90133		0.64683	0.91898	-0.69971	-0.91898		0.71384	0.91607	-0.70723	-0.91607
	0.69802	1.00166	-0.6997	-1.00166		0.69883	0.97686	-0.70041	-0.97686		0.69961	0.89788	-0.69969	-0.89788		0.63184	0.91802	-0.68473	-0.91802		0.6988	0.91295	-0.69223	-0.91295
	0.68302	1.0017	-0.68395	-1.0017		0.68383	0.97627	-0.6847	-0.97627		0.68533	0.89342	-0.68395	-0.89342		0.61685	0.91627	-0.66974	-0.91627		0.68381	0.90995	-0.67723	-0.90995
	0.6673	1.00097	-0.66897	-1.00097		0.66884	0.97528	-0.67044	-0.97528		0.66962	0.88972	-0.66895	-0.88972		0.60186	0.91372	-0.65476	-0.91372		0.66958	0.90651	-0.66224	-0.90651
	0.65305	0.99931	-0.65472	-0.99931		0.65386	0.97392	-0.6547	-0.97392		0.65462	0.88558	-0.65398	-0.88558		0.58691	0.91113	-0.63976	-0.91113		0.65384	0.90336	-0.648	-0.90336
	0.6388	0.9974	-0.63975	-0.9974		0.63884	0.97492	-0.63973	-0.97492		0.63889	0.88241	-0.63897	-0.88241		0.5719	0.90879	-0.62478	-0.90879		0.63884	0.90061	-0.63227	-0.90061
	0.62234	0.99696	-0.624	-0.99696		0.62385	0.97275	-0.62472	-0.97275		0.62466	0.87867	-0.624	-0.87867		0.55691	0.90695	-0.60981	-0.90695		0.62385	0.89741	-0.6173	-0.89741
	0.6081	0.99415	-0.60903	-0.99415		0.60887	0.9705	-0.61051	-0.9705		0.61041	0.8739	-0.60828	-0.8739		0.54193	0.90511	-0.59483	-0.90511		0.60887	0.89401	-0.60231	-0.89401
	0.59309	0.99216	-0.5948	-0.99216		0.5939	0.96765	-0.59478	-0.96765		0.5947	0.87007	-0.59404	-0.87007		0.52692	0.90425	-0.57985	-0.90425		0.59388	0.89053	-0.58733	-0.89053
	0.57811	0.99082	-0.57905	-0.99082		0.57891	0.96737	-0.57978	-0.96737		0.57968	0.86606	-0.57905	-0.86606		0.51198	0.90234	-0.56485	-0.90234		0.5789	0.88669	-0.57233	-0.88669
	0.56313	0.989	-0.56407	-0.989		0.56392	0.96654	-0.5648	-0.96654		0.56469	0.8616	-0.56405	-0.8616		0.49698	0.90054	-0.54986	-0.90054		0.56465	0.88272	-0.55734	-0.88272
	0.54813	0.98777	-0.54982	-0.98777		0.54893	0.96527	-0.55055	-0.96527		0.55047	0.85716	-0.54907	-0.85716		0.48197	0.89702	-0.53488	-0.89702		0.54892	0.87975	-0.54236	-0.87975
	0.53316	0.98512	-0.53483	-0.98512		0.53393	0.96445	-0.53482	-0.96445		0.5347	0.85321	-0.53408	-0.85321		0.46774	0.89357	-0.51913	-0.89357		0.53393	0.87597	-0.52739	-0.87597
	0.51743	0.98408	-0.51912	-0.98408		0.51897	0.96414	-0.51985	-0.96414		0.52047	0.84842	-0.51911	-0.84842		0.45276	0.89149	-0.50491	-0.89149		0.51897	0.87229	-0.51239	-0.87229
	0.5032	0.98123	-0.50489	-0.98123		0.50323	0.96326	-0.50487	-0.96326		0.50477	0.84396	-0.50412	-0.84396		0.43704	0.88994	-0.48917	-0.88994		0.50396	0.8684	-0.49741	-0.8684
	0.4882	0.97892	-0.4899	-0.97892		0.48825	0.96156	-0.48913	-0.96156		0.48977	0.83915	-0.48839	-0.83915		0.42203	0.8872	-0.47491	-0.8872		0.48897	0.86386	-0.48317	-0.86386
	0.47397	0.97632	-0.47415	-0.97632		0.474	0.96137	-0.47487	-0.96137		0.4748	0.83404	-0.47414	-0.83404		0.40704	0.88263	-0.45994	-0.88263		0.474	0.85995	-0.46743	-0.85995
	0.45823	0.97544	-0.4599	-0.97544		0.45904	0.96112	-0.4599	-0.96112		0.45978	0.82916	-0.45916	-0.82916		0.39207	0.87843	-0.44495	-0.87843		0.459	0.85601	-0.45244	-0.85601
	0.44322	0.97366	-0.44494	-0.97366		0.44402	0.96079	-0.44565	-0.96079		0.44481	0.82343	-0.44417	-0.82343		0.37707	0.87387	-0.42999	-0.87387		0.44402	0.85225	-0.43747	-0.85225
	0.42826	0.9723	-0.4292	-0.9723		0.42905	0.96015	-0.42992	-0.96015		0.42982	0.8182	-0.42845	-0.8182		0.36133	0.86852	-0.415	-0.86852		0.42904	0.84875	-0.42174	-0.84875
	0.41251	0.97121	-0.41421	-0.97121		0.41406	0.95971	-0.41571	-0.95971		0.41485	0.81246	-0.41421	-0.81246		0.34706	0.86369	-0.4	-0.86369		0.41405	0.84371	-0.4075	-0.84371
	0.39828	0.96867	-0.39998	-0.96867		0.39907	0.95821	-0.40071	-0.95821		0.39985	0.80628	-0.39997	-0.80628		0.33204	0.85949	-0.38502	-0.85949		0.39906	0.83939	-0.39252	-0.83939
	0.38331	0.96652	-0.38498	-0.96652		0.38409	0.95627	-0.38496	-0.95627		0.38486	0.80031	-0.38423	-0.80031		0.31707	0.85509	-0.37002	-0.85509		0.38407	0.83505	-0.37751	-0.83505
	0.3683	0.96385	-0.36925	-0.96385		0.3691	0.95399	-0.37073	-0.95399		0.36986	0.79409	-0.36925	-0.79409		0.30208	0.85026	-0.35502	-0.85026		0.36984	0.83002	-0.36253	-0.83002
	0.35332	0.96083	-0.35499	-0.96083		0.35334	0.95305	-0.35572	-0.95305		0.35488	0.78725	-0.35422	-0.78725		0.28633	0.84524	-0.34001	-0.84524		0.35408	0.82627	-0.34674	-0.82627
	0.33827	0.95848	-0.33998	-0.95848		0.33907	0.9519	-0.34071	-0.9519		0.33981	0.78029	-0.33922	-0.78029		0.26459	0.84138	-0.32502	-0.84138		0.33906	0.82116	-0.3325	-0.82116
	0.32329	0.95678	-0.32423	-0.95678		0.32335	0.94985	-0.32497	-0.94985		0.32484	0.77285	-0.32498	-0.77285		0.24961	0.83764	-0.31002	-0.83764		0.32407	0.81624	-0.31753	-0.81624
	0.30753	0.95404	-0.30923	-0.95404		0.30834	0.94752	-0.30997	-0.94752		0.30985	0.76596	-0.30924	-0.76596		0.23461	0.83367	-0.29502	-0.83367		0.30907	0.81119	-0.30251	-0.81119
	0.2933	0.95002	-0.29498	-0.95002		0.29335	0.94493	-0.29572	-0.94493		0.29487	0.7586	-0.29424	-0.7586		0.2196	0.82859	-0.27928	-0.82859		0.29408	0.80595	-0.28752	-0.80595
	0.27832	0.94728	-0.27999	-0.94728		0.27912	0.94275	-0.27997	-0.94275		0.27989	0.75066	-0.27924	-0.75066		0.20536	0.82438	-0.26431	-0.82438		0.27909	0.80097	-0.27178	-0.80097
	0.26332	0.94366	-0.26428	-0.94366		0.26336	0.94017	-0.26575	-0.94017		0.26488	0.74269	-0.26427	-0.74269		0.19038	0.8193	-0.25006	-0.8193		0.26408	0.79537	-0.25756	-0.79537
	0.24833	0.93958	-0.25004	-0.93958		0.24913	0.93868	-0.25077	-0.93868		0.2499	0.73437	-0.24929	-0.73437		0.17388	0.8134	-0.23433	-0.8134		0.24985	0.78937	-0.24182	-0.78937
	0.23333	0.93646	-0.23504	-0.93646		0.23339	0.93724	-0.23577	-0.93724		0.2349	0.72627	-0.23429	-0.72627		0.15969	0.80811	-0.21931	-0.80811		0.23412	0.7879	-0.22757	-0.7879
	0.21833	0.9331	-0.21929	-0.9331		0.21913	0.93484	-0.22002	-0.93484		0.21991	0.71722	-0.21928	-0.71722		0.14379	0.80213	-0.20506	-0.80213		0.21911	0.78197	-0.21255	-0.78197
	0.20259	0.92885	-0.20504	-0.92885		0.20415	0.93261	-0.20577	-0.93261		0.2049	0.70845	-0.20428	-0.70845		0.13033	0.79639	-0.18932	-0.79639		0.20413	0.78069	-0.19682	-0.78069
	0.18836	0.92449	-0.19004	-0.92449		0.18916	0.92998	-0.19078	-0.92998		0.18993	0.69919	-0.1893	-0.69919		0.11537	0.78994	-0.17509	-0.78994		0.18913	0.77399	-0.18258	-0.77399
	0.17338	0.91975	-0.17507	-0.91975		0.17415	0.93057	-0.1743	-0.93057		0.17484	0.68896	-0.17431	-0.68896		0.09965	0.78393	-0.15999	-0.78393		0.17703	0.76686	-0.16686	-0.76686
	0.15823	0.91491	-0.15993	-0.91491		0.15915	0.92863	-0.15991	-0.92863		0.15984	0.67817	-0.15933	-0.67817		0.08465	0.77791	-0.14431	-0.77791		0.15902	0.76152	-0.15261	-0.76152
	0.1433	0.91004	-0.1435	-0.91004		0.14329	0.92731	-0.14571	-0.92731		0.14489	0.66754	-0.1442	-0.66754		0.07041	0.7721	-0.13007	-0.7721		0.14483	0.75375	-0.13762	-0.75375
	0.12835	0.90427	-0.13001	-0.90427		0.12834	0.92555	-0.13075	-0.92555		0.12919	0.65604	-0.12998	-0.65604		0.05542	0.76579	-0.11508	-0.76579		0.12913	0.74664	-0.12246	-0.74664
	0.11337	0.89896	-0.1143	-0.89896		0.11336	0.92379	-0.11504	-0.92379		0.11421	0.64416	-0.11426	-0.64416		0.04042	0.75928	-0.09934	-0.75928		0.11412	0.73855	-0.10751	-0.73855
	0.09762	0.89248	-0.10006	-0.89248		0.09915	0.92061	-0.10004	-0.92061		0.0992	0.63069	-0.10004	-0.63069		0.02469	0.75336	-0.08512	-0.75336		0.0999	0.73011	-0.09255	-0.73011
	0.08339	0.88519	-0.0851	-0.88519		0.08343	0.91781	-0.08581	-0.91781		0.0842	0.61581	-0.08434	-0.61581		0.0097	0.74565	-0.07012	-0.74565		0.08416	0.71738	-0.0776	-0.71738
	0.06836	0.8782	-0.0701	-0.8782		0.06917	0.91445	-0.07008	-0.91445		0.06919	0.60025	-0.06934	-0.60025		-0.00529	0.73871	-0.05514	-0.73871		0.06916	0.70852	-0.06188	-0.70852
	0.05264	0.87052	-0.05436	-0.87052		0.05418	0.91334	-0.05508	-0.91334		0.05496	0.58302	-0.05436	-0.58302		-0.02105	0.73085	-0.03937	-0.73085		0.05417	0.69402	-0.04763	-0.69402
	0.0384	0.85973	-0.0401	-0.85973		0.03919	0.90907	-0.04082	-0.90907		0.03923	0.56496	-0.03934	-0.56496		-0.03452	0.72335	-0.02513	-0.72335		0.03994	0.68337	-0.03262	-0.68337
	0.02339	0.84919	-0.0251	-0.84919		0.02419	0.90121	-0.02508	-0.90121		0.02498	0.54568	-0.02436	-0.54568		-0.04954	0.71569	-0.01015	-0.71569		0.02418	0.67233	-0.01762	-0.67233
	0.00841	0.83833	-0.00937	-0.83833		0.0092	0.89927	-0.0101	-0.89927		0.00999	0.52484	-0.00937	-0.52484		-0.06527	0.70805	0.00484	-0.70805		0.00919	0.66074	-0.00264	-0.66074
	-0.00657	0.82682	0.00563	-0.82682		-0.00654	0.89312	0.00489	-0.89312		-0.00501	0.5035	0.00564	-0.5035		-0.08024	0.69981	0.01983	-0.69981		-0.00506	0.64911	0.01236	-0.64911
	-0.02157	0.8139	0.01986	-0.8139		-0.02078	0.88615	0.01913	-0.88615		-0.02001	0.48153	0.01986	-0.48153		-0.09595	0.6914	0.03558	-0.6914		-0.02079	0.63883	0.02734	-0.63883
	-0.03581	0.80122	0.03562	-0.80122		-0.03575	0.87882	0.03488	-0.87882		-0.03498	0.45922	0.03563	-0.45922		-0.11092	0.6827	0.0498	-0.6827		-0.03577	0.62823	0.04306	-0.62823
	-0.05231	0.78914	0.05058	-0.78914		-0.05151	0.87199	0.04985	-0.87199		-0.04998	0.43742	0.04983	-0.43742		-0.12515	0.67458	0.06477	-0.67458		-0.05078	0.61669	0.0573	-0.61669
	-0.06653	0.77494	0.06482	-0.77494		-0.06651	0.86409	0.06483	-0.86409		-0.06496	0.41602	0.06557	-0.41602		-0.14016	0.66763	0.08054	-0.66763		-0.06576	0.60615	0.07303	-0.60615
	-0.08151	0.7612	0.0798	-0.7612		-0.08073	0.85653	0.07983	-0.85653		-0.07991	0.39467	0.0798	-0.39467		-0.15588	0.65835	0.09475	-0.65835		-0.08074	0.5951	0.08727	-0.5951
	-0.09648	0.74852	0.09552	-0.74852		-0.09643	0.84673	0.0948	-0.84673		-0.0949	0.37481	0.09554	-0.37481		-0.16937	0.65022	0.10973	-0.65022		-0.0957	0.58454	0.10226	-0.58454
	-0.11146	0.73596	0.10976	-0.73596		-0.1114	0.8394	0.10977	-0.8394		-0.10989	0.35531	0.1105	-0.35531		-0.18433	0.64199	0.12546	-0.64199		-0.10994	0.57413	0.11723	-0.57413
	-0.12643	0.72393	0.12475	-0.72393		-0.12639	0.83326	0.12402	-0.83326		-0.12486	0.33638	0.1255	-0.33638		-0.2008	0.63366	0.14044	-0.63366		-0.12565	0.5653	0.13145	-0.5653
	-0.14142	0.71148	0.14046	-0.71148		-0.14139	0.82317	0.13973	-0.82317		-0.13985	0.31994	0.14047	-0.31994		-0.21503	0.62395	0.15542	-0.62395		-0.14065	0.55751	0.14793	-0.55751
	-0.15715	0.69924	0.15544	-0.69924		-0.15562	0.81611	0.15473	-0.81611		-0.15483	0.30313	0.15544	-0.30313		-0.23004	0.61599	0.17039	-0.61599		-0.15489	0.54815	0.16292	-0.54815
	-0.1714	0.68612	0.16969	-0.68612		-0.1706	0.80905	0.16895	-0.80905		-0.16982	0.28776	0.16968	-0.28776		-0.245	0.60799	0.18538	-0.60799		-0.17137	0.53916	0.17714	-0.53916
	-0.18635	0.67397	0.18467	-0.67397		-0.18557	0.80465	0.18467	-0.80465		-0.18478	0.27312	0.18541	-0.27312		-0.26	0.60041	0.1996	-0.60041		-0.18633	0.52952	0.1914	-0.52952
	-0.20058	0.66149	0.20037	-0.66149		-0.20053	0.79839	0.19965	-0.79839		-0.19975	0.25862	0.20039	-0.25862		-0.27496	0.59191	0.21533	-0.59191		-0.20056	0.52111	0.2071	-0.52111
	-0.2163	0.65003	0.21536	-0.65003		-0.21625	0.79329	0.21389	-0.79329		-0.21548	0.24542	0.21536	-0.24542		-0.28995	0.58357	0.22954	-0.58357		-0.21554	0.51303	0.22207	-0.51303
	-0.2313	0.63684	0.22959	-0.63684		-0.23051	0.78777	0.22887	-0.78777		-0.22974	0.23246	0.23033	-0.23246		-0.30496	0.57678	0.24454	-0.57678		-0.23053	0.50487	0.2363	-0.50487
	-0.24553	0.62277	0.24532	-0.62277		-0.24624	0.78266	0.24458	-0.78266		-0.24471	0.2203	0.24532	-0.2203		-0.32001	0.56928	0.25953	-0.56928		-0.24551	0.49772	0.2528	-0.49772
	-0.26202	0.60812	0.2603	-0.60812		-0.26048	0.77549	0.25883	-0.77549		-0.25971	0.20879	0.26031	-0.20879		-0.33501	0.56104	0.2745	-0.56104		-0.26047	0.48933	0.26701	-0.48933
	-0.27623	0.59011	0.27454	-0.59011		-0.27617	0.76849	0.27381	-0.76849		-0.27541	0.19799	0.27528	-0.19799		-0.35077	0.55346	0.2895	-0.55346		-0.27546	0.48088	0.28201	-0.48088
	-0.29123	0.57075	0.28954	-0.57075		-0.29043	0.76068	0.28956	-0.76068		-0.28967	0.18668	0.29028	-0.18668		-0.3658	0.54687	0.30452	-0.54687		-0.29046	0.473	0.29777	-0.473
	-0.30698	0.54845	0.30529	-0.54845		-0.3062	0.75131	0.30456	-0.75131		-0.30541	0.17661	0.3053	-0.17661		-0.37788	0.5386	0.32029	-0.5386		-0.30547	0.46491	0.31202	-0.46491
	-0.32127	0.51949	0.31956	-0.51949		-0.32123	0.7394	0.31958	-0.7394		-0.31969	0.16614	0.32033	-0.16614		-0.39526	0.53113	0.33454	-0.53113		-0.31975	0.45734	0.32704	-0.45734
	-0.33628	0.48484	0.33458	-0.48484		-0.33549	0.72226	0.33384	-0.72226		-0.33471	0.15622	0.33532	-0.15622		-0.41018	0.52352	0.35034	-0.52352		-0.33626	0.45059	0.34132	-0.45059
	-0.3513	0.44456	0.35037	-0.44456		-0.35049	0.70359	0.34964	-0.70359		-0.34972	0.14708	0.35037	-0.14708		-0.42512	0.5162	0.36461	-0.5162		-0.35052	0.44236	0.35712	-0.44236
	-0.36634	0.3959	0.36463	-0.3959		-0.36555	0.67871	0.36466	-0.67871		-0.36476	0.138	0.3654	-0.138		-0.44009	0.50814	0.37959	-0.50814		-0.36482	0.43404	0.37213	-0.43404
	-0.38133	0.34072	0.37962	-0.34072		-0.38054	0.64665	0.37891	-0.64665		-0.37925	0.12919	0.37965	-0.12919		-0.45582	0.50062	0.3946	-0.50062		-0.38028	0.42606	0.38712	-0.42606
	-0.39634	0.27718	0.39465	-0.27718		-0.39554	0.60803	0.39465	-0.60803		-0.39571	0.11963	0.39539	-0.11963		-0.47081	0.49277	0.40962	-0.49277		-0.39574	0.41899	0.40287	-0.41899
	-0.4121	0.2083	0.4104	-0.2083		-0.41056	0.56275	0.40967	-0.56275		-0.41065	0.11035	0.4104	-0.11035		-0.48581	0.48491	0.42461	-0.48491		-0.41067	0.41119	0.41713	-0.41119
	-0.42635	0.13326	0.42465	-0.13326		-0.42554	0.50975	0.4239	-0.50975		-0.42485	0.10119	0.4254	-0.10119		-0.50081	0.47667	0.44035	-0.47667		-0.42487	0.40285	0.43212	-0.40285
	-0.44133	0.05631	0.43963	-0.05631		-0.44054	0.44805	0.43964	-0.44805		-0.44055	0.09309	0.44038	-0.09309		-0.5158	0.46878	0.45435	-0.46878		-0.44061	0.3951	0.44711	-0.3951
	-0.45632	-0.02319	0.45539	0.02319		-0.4562	0.37989	0.45466	-0.37989		-0.45551	0.08474	0.45538	-0.08474		-0.53002	0.46106	0.47049	-0.46106		-0.45632	0.38706	0.46211	-0.38706
	-0.47132	-0.1018	0.46963	0.1018		-0.47066	0.30491	0.46965	-0.30491		-0.47049	0.07586	0.46962	-0.07586		-0.54578	0.45416	0.48467	-0.45416		-0.47055	0.37793	0.47711	-0.37793
	-0.48648	-0.17701	0.48463	0.17701		-0.48559	0.22646	0.48405	-0.22646		-0.4855	0.0675	0.48463	-0.0675		-0.56078	0.44544	0.49965	-0.44544		-0.48556	0.36847	0.49136	-0.36847
	-0.50143	-0.24877	0.49962	0.24877		-0.50131	0.14538	0.49975	-0.14538		-0.49976	0.05866	0.49962	-0.05866		-0.57502	0.43676	0.51464	-0.43676		-0.50055	0.3609	0.50785	-0.3609
	-0.51712	-0.31412	0.51553	0.31412		-0.51627	0.06411	0.51469	-0.06411		-0.51475	0.0501	0.51458	-0.0501		-0.59003	0.42897	0.52959	-0.42897		-0.51555	0.35194	0.52211	-0.35194
	-0.53133	-0.37473	0.5297	0.37473		-0.53126	-0.01542	0.5289	0.01542		-0.52975	0.04094	0.52973	-0.04094		-0.60576	0.42003	0.54458	-0.42003		-0.53053	0.34268	0.53708	-0.34268
	-0.54632	-0.42715	0.54466	0.42715		-0.54627	-0.09176	0.54466	0.09176		-0.54473	0.03409	0.54468	-0.03409		-0.62	0.41076	0.55958	-0.41076		-0.54553	0.33348	0.55208	-0.33348
	-0.5613	-0.4731	0.56038	0.4731		-0.56126	-0.16542	0.55965	0.16542		-0.55971	0.02651	0.55964	-0.02651		-0.63501	0.40191	0.57534	-0.40191		-0.56052	0.32321	0.56708	-0.32321
	-0.57706	-0.51407	0.57464	0.51407		-0.57552	-0.23329	0.57463	0.23329		-0.57472	0.01835	0.57463	-0.01835		-0.65001	0.39191	0.59032	-0.39191		-0.57477	0.31297	0.58208	-0.31297
	-0.59131	-0.55014	0.5896	0.55014		-0.5905	-0.29367	0.58889	0.29367		-0.59048	0.0101	0.58961	-0.0101		-0.66575	0.38096	0.60458	-0.38096		-0.59052	0.30402	0.59719	-0.30402
	-0.60555	-0.58004	0.60537	0.58004		-0.60625	-0.34719	0.60462	0.34719		-0.60547	0.00129	0.60462	-0.00129		-0.68077	0.37082	0.62031	-0.37082		-0.60552	0.29402	0.61217	-0.29402
	-0.62128	-0.60683	0.62034	0.60683		-0.62122	-0.39639	0.61963	0.39639		-0.62045	-0.00677	0.61959	0.00677		-0.69577	0.35784	0.63456	-0.35784		-0.6205	0.28336	0.62711	-0.28336
	-0.63629	-0.63079	0.63461	0.63079		-0.63624	-0.44075	0.63388	0.44075		-0.63469	-0.01535	0.63459	0.01535		-0.71006	0.34559	0.64956	-0.34559		-0.63551	0.27302	0.64209	-0.27302
	-0.65127	-0.65322	0.64961	0.65322		-0.65048	-0.48007	0.64962	0.48007		-0.65046	-0.02452	0.64961	0.02452		-0.72507	0.33353	0.66458	-0.33353		-0.65051	0.26212	0.6571	-0.26212
	-0.66555	-0.6744	0.66537	0.6744		-0.66549	-0.51651	0.66463	0.51651		-0.66547	-0.03346	0.66536	0.03346		-0.74082	0.31947	0.67959	-0.31947		-0.66551	0.25107	0.6721	-0.25107
	-0.68205	-0.69301	0.67961	0.69301		-0.6805	-0.54866	0.67962	0.54866		-0.68049	-0.04286	0.67961	0.04286		-0.75583	0.30466	0.69459	-0.30466		-0.67978	0.23986	0.6871	-0.23986
	-0.6963	-0.71011	0.69463	0.71011		-0.69549	-0.57787	0.69389	0.57787		-0.69472	-0.05306	0.69462	0.05306		-0.77084	0.28964	0.71039	-0.28964		-0.69551	0.22844	0.70213	-0.22844
	-0.71059	-0.72717	0.71041	0.72717		-0.71053	-0.60035	0.7097	0.60035		-0.71051	-0.06339	0.70967	0.06339		-0.78509	0.27422	0.72539	-0.27422		-0.71056	0.21653	0.71717	-0.21653
	-0.7271	-0.7417	0.72466	0.7417		-0.72555	-0.6236	0.72394	0.6236		-0.72478	-0.07339	0.72467	0.07339		-0.80008	0.25781	0.73966	-0.25781		-0.72558	0.2048	0.73292	-0.2048
	-0.74136	-0.75727	0.73967	0.75727		-0.74056	-0.64747	0.73896	0.64747		-0.73977	-0.08454	0.73967	0.08454		-0.81585	0.24056	0.75542	-0.24056		-0.74058	0.1914	0.74717	-0.1914
	-0.75637	-0.76997	0.7547	0.76997		-0.75557	-0.66708	0.75472	0.66708		-0.75628	-0.0951	0.75469	0.0951		-0.83084	0.22168	0.77041	-0.22168		-0.75558	0.17882	0.76293	-0.17882
	-0.77135	-0.782	0.77046	0.782		-0.77057	-0.68389	0.76972	0.68389		-0.76978	-0.10683	0.76971	0.10683		-0.84585	0.20262	0.78542	-0.20262		-0.77058	0.16522	0.77719	-0.16522
	-0.78712	-0.79378	0.78471	0.79378		-0.78633	-0.69944	0.78474	0.69944		-0.78554	-0.11841	0.78546	0.11841		-0.86086	0.18273	0.80043	-0.18273		-0.78485	0.15049	0.79217	-0.15049
	-0.80136	-0.80385	0.79969	0.80385		-0.80057	-0.71443	0.79895	0.71443		-0.80054	-0.13011	0.7997	0.13011		-0.87586	0.16177	0.81541	-0.16177		-0.80059	0.13562	0.80644	-0.13562
	-0.81636	-0.81244	0.81546	0.81244		-0.81632	-0.72571	0.81472	0.72571		-0.81554	-0.14333	0.8147	0.14333		-0.89084	0.14047	0.83044	-0.14047		-0.81558	0.12045	0.82293	-0.12045
	-0.83212	-0.82097	0.82972	0.82097		-0.83058	-0.73664	0.82974	0.73664		-0.82978	-0.15601	0.8297	0.15601		-0.90585	0.11817	0.84544	-0.11817		-0.82985	0.10315	0.83795	-0.10315
	-0.84638	-0.8301	0.84473	0.8301		-0.84633	-0.74664	0.84474	0.74664		-0.84553	-0.16936	0.84473	0.16936		-0.92086	0.09368	0.8597	-0.09368		-0.8456	0.0863	0.85223	-0.0863
	-0.86137	-0.83664	0.85972	0.83664		-0.86132	-0.76005	0.85974	0.76005		-0.86054	-0.1828	0.85972	0.1828		-0.93511	0.06728	0.87545	-0.06728		-0.86059	0.07064	0.86795	-0.07064
	-0.87639	-0.84295	0.87549	0.84295		-0.8756	-0.76982	0.87476	0.76982		-0.87556	-0.19691	0.87473	0.19691		-0.95011	0.04173	0.89044	-0.04173		-0.87561	0.05266	0.88295	-0.05266
	-0.89139	-0.85035	0.88973	0.85035		-0.89059	-0.77829	0.88901	0.77829		-0.89055	-0.21089	0.89048	0.21089		-0.96588	0.01514	0.90545	-0.01514		-0.89059	0.03407	0.89721	-0.03407
	-0.90637	-0.85785	0.90473	0.85785		-0.90632	-0.78701	0.90475	0.78701		-0.90555	-0.22569	0.90623	0.22569		-0.98088	-0.01345	0.92045	0.01345		-0.90636	0.01421	0.91146	-0.01421
	-0.9214	-0.86255	0.92048	0.86255		-0.92133	-0.79557	0.91901	0.79557		-0.92057	-0.24176	0.91974	0.24176		-0.99586	-0.04202	0.93623	0.04202		-0.92061	-0.00576	0.92797	0.00576
	-0.93715	-0.86903	0.93551	0.86903		-0.93634	-0.80219	0.93477	0.80219		-0.93558	-0.25755	0.9355	0.25755		-1.01088	-0.07225	0.95048	0.07225		-0.93562	-0.0262	0.94224	0.0262
	-0.95139	-0.87577	0.94975	0.87577		-0.95134	-0.80946	0.94902	0.80946		-0.95054	-0.27443	0.94975	0.27443		-1.02439	-0.10358	0.96546	0.10358		-0.94986	-0.0479	0.95725	0.0479
	-0.96639	-0.88155	0.96476	0.88155		-0.96636	-0.81723	0.96477	0.81723		-0.96557	-0.29098	0.9655	0.29098		-1.04014	-0.1348	0.98047	0.1348		-0.96562	-0.06919	0.97298	0.06919
	-0.98215	-0.88626	0.98051	0.88626		-0.98135	-0.82524	0.97976	0.82524		-0.98056	-0.30904	0.9805	0.30904		-1.05515	-0.16557	0.99548	0.16557		-0.98062	-0.09084	0.98723	0.09084
	-0.99639	-0.89234	0.99476	0.89234		-0.99559	-0.833	0.99403	0.833		-0.99556	-0.32716	0.99551	0.32716		-1.07018	-0.19645	1.01051	0.19645		-0.99563	-0.11347	1.00224	0.11347
	-1.0114	-0.89682	1.00976	0.89682		-1.01061	-0.83749	1.0098	0.83749		-1.01058	-0.34646	1.01053	0.34646		-1.08443	-0.22734	1.0255	0.22734		-1.01063	-0.13868	1.01726	0.13868
	-1.0264	-0.90109	1.02554	0.90109		-1.02561	-0.84451	1.02481	0.84451		-1.02557	-0.36617	1.02552	0.36617		-1.1002	-0.26	1.0405	0.26		-1.02564	-0.16329	1.033	0.16329
	-1.0414	-0.90526	1.03978	0.90526		-1.04061	-0.84764	1.03906	0.84764		-1.04057	-0.38587	1.03979	0.38587		-1.1152	-0.29154	1.05556	0.29154		-1.04064	-0.18966	1.04727	0.18966
	-1.05643	-0.90817	1.05483	0.90817		-1.05562	-0.85094	1.0541	0.85094		-1.0556	-0.4053	1.05559	0.4053		-1.1302	-0.32185	1.07058	0.32185		-1.05565	-0.21513	1.06231	0.21513
	-1.07148	-0.913	1.0706	0.913		-1.07067	-0.85547	1.06986	0.85547		-1.07064	-0.42535	1.06984	0.42535		-1.1452	-0.35141	1.08557	0.35141		-1.0707	-0.24137	1.07733	0.24137
	-1.08721	-0.91694	1.08559	0.91694		-1.08567	-0.86203	1.08487	0.86203		-1.08564	-0.44563	1.08484	0.44563		-1.16023	-0.38089	1.10058	0.38089		-1.08645	-0.26779	1.09234	0.26779
	-1.10147	-0.92151	1.09987	0.92151		-1.10067	-0.86486	1.0999	0.86486		-1.0999	-0.46563	1.10061	0.46563		-1.17526	-0.40944	1.1156	0.40944		-1.10069	-0.29502	1.10736	0.29502
	-1.11647	-0.92377	1.11488	0.92377		-1.11643	-0.86704	1.11489	0.86704		-1.11489	-0.48521	1.11563	0.48521		-1.19023	-0.43731	1.13061	0.43731		-1.11571	-0.32214	1.12235	0.32214
	-1.13073	-0.92762	1.13063	0.92762		-1.13067	-0.86988	1.12991	0.86988		-1.13063	-0.50497	1.12989	0.50497		-1.20523	-0.46583	1.14559	0.46583		-1.12994	-0.35015	1.13736	0.35015
	-1.14648	-0.93001	1.14562	0.93001		-1.14568	-0.87349	1.14488	0.87349		-1.14564	-0.52524	1.14485	0.52524		-1.22023	-0.49347	1.16059	0.49347		-1.1457	-0.3767	1.15236	0.3767
	-1.16148	-0.93339	1.15988	0.93339		-1.1607	-0.87713	1.15914	0.87713		-1.16065	-0.54471	1.15988	0.54471		-1.23522	-0.51845	1.17559	0.51845		-1.16071	-0.40334	1.16735	0.40334
	-1.17573	-0.93626	1.17563	0.93626		-1.17568	-0.88012	1.17489	0.88012		-1.17566	-0.56318	1.17487	0.56318		-1.25023	-0.54138	1.19062	0.54138		-1.17571	-0.42967	1.18236	0.42967
	-1.19223	-0.93897	1.19065	0.93897		-1.19068	-0.88471	1.18993	0.88471		-1.19065	-0.58183	1.19064	0.58183		-1.26597	-0.56466	1.20563	0.56466		-1.19071	-0.45474	1.19738	0.45474
	-1.2065	-0.94448	1.20491	0.94448		-1.20569	-0.88953	1.20418	0.88953		-1.20492	-0.60095	1.20489	0.60095		-1.28024	-0.58618	1.22063	0.58618		-1.20572	-0.48003	1.21238	0.48003
	-1.22149	-0.94644	1.21991	0.94644		-1.22071	-0.89254	1.21994	0.89254		-1.22065	-0.61864	1.2199	0.61864		-1.29527	-0.607	1.23561	0.607		-1.22072	-0.50401	1.22814	0.50401
	-1.23574	-0.94755	1.23565	0.94755		-1.23644	-0.89406	1.23491	0.89406		-1.23565	-0.63605	1.23494	0.63605		-1.31028	-0.62715	1.24987	0.62715		-1.23572	-0.52868	1.24238	0.52868
	-1.25225	-0.9505	1.24989	0.9505		-1.2507	-0.89878	1.24993	0.89878		-1.25067	-0.65279	1.25065	0.65279		-1.3253	-0.64571	1.26564	0.64571		-1.25072	-0.55209	1.25737	0.55209
	-1.2665	-0.952	1.2649	0.952		-1.26571	-0.90166	1.26417	0.90166		-1.26563	-0.66931	1.26492	0.66931		-1.33959	-0.66438	1.28068	0.66438		-1.26573	-0.57416	1.27241	0.57416
	-1.28151	-0.95353	1.2807	0.95353		-1.28071	-0.90632	1.27998	0.90632		-1.28067	-0.68408	1.2807	0.68408		-1.35535	-0.68122	1.2957	0.68122		-1.28074	-0.59528	1.28745	0.59528
	-1.2973	-0.95515	1.29571	0.95515		-1.29574	-0.90983	1.29499	0.90983		-1.2957	-0.69862	1.29498	0.69862		-1.3711	-0.69627	1.31148	0.69627		-1.29576	-0.61564	1.30322	0.61564
	-1.31157	-0.95933	1.31	0.95933		-1.31076	-0.91353	1.31001	0.91353		-1.31071	-0.71249	1.31074	0.71249		-1.38465	-0.71248	1.32572	0.71248		-1.31078	-0.63518	1.31747	0.63518
	-1.32658	-0.9629	1.32499	0.9629		-1.32578	-0.91634	1.32502	0.91634		-1.32573	-0.72654	1.32576	0.72654		-1.39965	-0.72791	1.34073	0.72791		-1.3258	-0.65295	1.33324	0.65295
	-1.34235	-0.96284	1.34076	0.96284		-1.34082	-0.91722	1.34004	0.91722		-1.34079	-0.73995	1.34	0.73995		-1.41544	-0.74159	1.35501	0.74159		-1.34083	-0.67117	1.34751	0.67117
	-1.35663	-0.96414	1.35504	0.96414		-1.35583	-0.91931	1.35431	0.91931		-1.35506	-0.75237	1.35503	0.75237		-1.43121	-0.75549	1.3708	0.75549		-1.35586	-0.68741	1.36255	0.68741
	-1.37163	-0.96645	1.37008	0.96645		-1.3716	-0.91903	1.36936	0.91903		-1.3708	-0.76394	1.37084	0.76394		-1.44548	-0.76807	1.38582	0.76807		-1.37085	-0.70408	1.37683	0.70408
	-1.38666	-0.96888	1.38586	0.96888		-1.38661	-0.92139	1.38512	0.92139		-1.38508	-0.77532	1.38509	0.77532		-1.46052	-0.77859	1.40159	0.77859		-1.38589	-0.7183	1.39259	0.7183
	-1.40243	-0.96995	1.40088	0.96995		-1.40089	-0.92131	1.40014	0.92131		-1.40082	-0.78576	1.40012	0.78576		-1.47554	-0.78991	1.41589	0.78991		-1.40092	-0.73253	1.40838	0.73253
	-1.41671	-0.97347	1.41593	0.97347		-1.41666	-0.92346	1.41444	0.92346		-1.4159	-0.79634	1.41517	0.79634		-1.49056	-0.80032	1.4309	0.80032		-1.41594	-0.74637	1.42266	0.74637
	-1.43173	-0.97414	1.43018	0.97414		-1.43168	-0.92306	1.43022	0.92306		-1.43091	-0.80616	1.43019	0.80616		-1.50481	-0.80984	1.44593	0.80984		-1.43021	-0.76019	1.43768	0.76019
	-1.44676	-0.9746	1.44597	0.9746		-1.4467	-0.92406	1.44525	0.92406		-1.44593	-0.81559	1.44522	0.81559		-1.52058	-0.81903	1.46021	0.81903		-1.44524	-0.77186	1.4527	0.77186
	-1.4618	-0.97407	1.46023	0.97407		-1.461	-0.92583	1.4595	0.92583		-1.46021	-0.82411	1.46098	0.82411		-1.5356	-0.82619	1.47595	0.82619		-1.46103	-0.78285	1.46773	0.78285
	-1.47683	-0.9739	1.47524	0.9739		-1.47677	-0.92587	1.47527	0.92587		-1.47524	-0.83195	1.47599	0.83195		-1.55064	-0.83346	1.491	0.83346		-1.47604	-0.79326	1.48273	0.79326
	-1.49184	-0.97582	1.49102	0.97582		-1.49106	-0.93066	1.49031	0.93066		-1.49025	-0.83934	1.49102	0.83934		-1.56567	-0.84107	1.50603	0.84107		-1.49031	-0.80453	1.49852	0.80453
	-1.50684	-0.97406	1.50606	0.97406		-1.50605	-0.93473	1.50532	0.93473		-1.50602	-0.84731	1.5053	0.84731		-1.58069	-0.84752	1.52105	0.84752		-1.50605	-0.81478	1.51354	0.81478
	-1.52186	-0.97617	1.52032	0.97617		-1.52106	-0.94292	1.5196	0.94292		-1.52028	-0.85444	1.52031	0.85444		-1.59569	-0.85511	1.53605	0.85511		-1.52108	-0.82485	1.52782	0.82485
	-1.53688	-0.97638	1.5361	0.97638		-1.53608	-0.94813	1.53536	0.94813		-1.5353	-0.86189	1.53532	0.86189		-1.61145	-0.86221	1.5511	0.86221		-1.53534	-0.83417	1.54358	0.83417
	-1.55268	-0.97741	1.55113	0.97741		-1.55113	-0.9513	1.55039	0.9513		-1.5511	-0.86829	1.55037	0.86829		-1.62498	-0.86983	1.5661	0.86983		-1.55114	-0.84261	1.55786	0.84261
	-1.56694	-0.979	1.56539	0.979		-1.56615	-0.95573	1.56541	0.95573		-1.56536	-0.87478	1.56539	0.87478		-1.64077	-0.87469	1.58038	0.87469		-1.56617	-0.85075	1.57289	0.85075
	-1.58197	-0.97914	1.5804	0.97914		-1.58117	-0.95667	1.58043	0.95667		-1.58113	-0.88096	1.5804	0.88096		-1.65579	-0.87988	1.59692	0.87988		-1.58118	-0.8583	1.5879	0.8583
	-1.59696	-0.98299	1.59618	0.98299		-1.59619	-0.95827	1.59545	0.95827		-1.59614	-0.88656	1.59543	0.88656		-1.67006	-0.88481	1.61117	0.88481		-1.59544	-0.86658	1.60292	0.86658
	-1.61199	-0.98429	1.61045	0.98429		-1.61196	-0.9577	1.60973	0.9577		-1.61116	-0.89262	1.61044	0.89262		-1.68581	-0.89137	1.62619	0.89137		-1.61123	-0.87317	1.61871	0.87317
	-1.62702	-0.98571	1.62547	0.98571		-1.62698	-0.96115	1.62475	0.96115		-1.62618	-0.89772	1.6262	0.89772		-1.70083	-0.89655	1.64123	0.89655		-1.62623	-0.87981	1.63296	0.87981
	-1.64204	-0.98655	1.64125	0.98655		-1.64126	-0.96458	1.64052	0.96458		-1.64122	-0.90311	1.6405	0.90311		-1.71588	-0.90174	1.65625	0.90174		-1.64127	-0.88531	1.64873	0.88531
	-1.65783	-0.98894	1.65627	0.98894		-1.65626	-0.9673	1.65479	0.9673		-1.65624	-0.90753	1.65551	0.90753		-1.73015	-0.90716	1.67126	0.90716		-1.65629	-0.89165	1.66302	0.89165
	-1.67208	-0.98962	1.67053	0.98962		-1.67204	-0.96735	1.66981	0.96735		-1.67124	-0.91204	1.67054	0.91204		-1.74592	-0.91188	1.68554	0.91188		-1.67131	-0.89641	1.67804	0.89641
	-1.68709	-0.99256	1.68557	0.99256		-1.6863	-0.96554	1.6856	0.96554		-1.68551	-0.91591	1.68631	0.91591		-1.76098	-0.91551	1.70132	0.91551		-1.68629	-0.9013	1.69306	0.9013
	-1.70136	-0.99288	1.70135	0.99288		-1.70131	-0.96678	1.70061	0.96678		-1.70128	-0.92016	1.70058	0.92016		-1.77676	-0.91886	1.71632	0.91886		-1.70134	-0.90621	1.70808	0.90621
	-1.71714	-0.99532	1.7156	0.99532		-1.71635	-0.96692	1.71563	0.96692		-1.71706	-0.92323	1.71636	0.92323		-1.79103	-0.92382	1.73137	0.92382		-1.71637	-0.91016	1.7231	0.91016
	-1.73217	-0.99736	1.73064	0.99736		-1.73137	-0.97223	1.72991	0.97223		-1.73133	-0.92694	1.73064	0.92694		-1.8053	-0.92747	1.74639	0.92747		-1.7314	-0.91568	1.73812	0.91568
	-1.74719	-0.99576	1.74641	0.99576		-1.7464	-0.974	1.74568	0.974		-1.74636	-0.93043	1.74566	0.93043		-1.82109	-0.9311	1.7622	0.9311		-1.74641	-0.92004	1.75391	0.92004
	-1.763	-0.99495	1.76147	0.99495		-1.7622	-0.97846	1.76075	0.97846		-1.76066	-0.93401	1.76072	0.93401		-1.83609	-0.93459	1.77647	0.93459		-1.76147	-0.92437	1.76822	0.92437
	-1.77728	-0.99534	1.77576	0.99534		-1.77724	-0.97985	1.77503	0.97985		-1.77647	-0.93777	1.77576	0.93777		-1.85036	-0.93838	1.79074	0.93838		-1.77727	-0.92884	1.78324	0.92884
	-1.7923	-0.99495	1.79078	0.99495		-1.79149	-0.98167	1.7908	0.98167		-1.79148	-0.94085	1.79077	0.94085		-1.86612	-0.94048	1.80577	0.94048		-1.79154	-0.93175	1.79902	0.93175
	-1.80808	-0.99682	1.80656	0.99682		-1.80654	-0.97906	1.80582	0.97906		-1.80651	-0.94324	1.80581	0.94324		-1.88115	-0.94351	1.82154	0.94351		-1.80657	-0.93532	1.81329	0.93532
	-1.82236	-0.99734	1.82083	0.99734		-1.82155	-0.97838	1.82085	0.97838		-1.82152	-0.94613	1.82082	0.94613		-1.89619	-0.94588	1.83658	0.94588		-1.82159	-0.93976	1.82832	0.93976
	-1.83737	-0.99496	1.83585	0.99496		-1.83732	-0.98111	1.83512	0.98111		-1.83654	-0.94906	1.83585	0.94906		-1.9112	-0.94977	1.85083	0.94977		-1.8366	-0.94382	1.84334	0.94382
	-1.85239	-0.99614	1.85162	0.99614		-1.85234	-0.98454	1.85087	0.98454		-1.85153	-0.95123	1.85086	0.95123		-1.92623	-0.95182	1.8666	0.95182		-1.85161	-0.94569	1.85912	0.94569
	-1.86816	-0.9955	1.86665	0.9955		-1.86661	-0.98665	1.86591	0.98665		-1.86657	-0.95417	1.86588	0.95417		-1.94122	-0.95334	1.8824	0.95334		-1.86663	-0.94948	1.87338	0.94948
	-1.88243	-0.99707	1.88093	0.99707		-1.88238	-0.98673	1.88019	0.98673		-1.88083	-0.95637	1.88166	0.95637		-1.95625	-0.95672	1.89665	0.95672		-1.88167	-0.95227	1.88841	0.95227
	-1.89745	-0.99713	1.89593	0.99713		-1.89741	-0.987	1.89595	0.987		-1.89663	-0.95863	1.89592	0.95863		-1.97202	-0.95887	1.91093	0.95887		-1.89669	-0.95533	1.90419	0.95533
	-1.91323	-1.00191	1.91172	1.00191		-1.91169	-0.98772	1.91098	0.98772		-1.91166	-0.96021	1.91097	0.96021		-1.98633	-0.96102	1.9267	0.96102		-1.91171	-0.95748	1.91846	0.95748
	-1.9275	-1.00458	1.92599	1.00458		-1.92746	-0.98745	1.92526	0.98745		-1.92665	-0.96193	1.92598	0.96193		-2.00134	-0.96479	1.94172	0.96479		-1.92672	-0.96073	1.93348	0.96073
	-1.9425	-1.00951	1.94101	1.00951		-1.94246	-0.98534	1.94102	0.98534		-1.94168	-0.96425	1.94099	0.96425		-2.01636	-0.96687	1.95674	0.96687		-1.94173	-0.9637	1.9485	0.9637
	-1.95753	-1.0092	1.95678	1.0092		-1.95749	-0.98553	1.95605	0.98553		-1.9567	-0.96699	1.95677	0.96699		-2.03213	-0.96851	1.97102	0.96851		-1.95676	-0.96693	1.96352	0.96693
	-1.9733	-1.00935	1.97181	1.00935		-1.97177	-0.98727	1.97108	0.98727		-1.97173	-0.9692	1.97179	0.9692		-2.04564	-0.97017	1.9868	0.97017		-1.97178	-0.9685	1.97929	0.9685
	-1.98757	-1.01291	1.98608	1.01291		-1.98754	-0.98785	1.98535	0.98785		-1.98674	-0.97095	1.98607	0.97095		-2.06141	-0.97143	2.00181	0.97143		-1.98681	-0.97035	1.99358	0.97035
	-2.0026	-1.01339	2.00185	1.01339		-2.00255	-0.98403	2.00112	0.98403		-2.00176	-0.97282	2.00108	0.97282		-2.07643	-0.97373	2.0161	0.97373		-2.00184	-0.97232	2.00935	0.97232
	-2.01837	-1.01372	2.01688	1.01372		-2.01682	-0.98279	2.0154	0.98279		-2.01679	-0.97447	2.01611	0.97447		-2.09147	-0.97547	2.03186	0.97547		-2.0161	-0.97606	2.02361	0.97606
	-2.03263	-1.01647	2.03114	1.01647		-2.03259	-0.98307	2.03042	0.98307		-2.03178	-0.97644	2.03113	0.97644		-2.10649	-0.976	2.04689	0.976		-2.03186	-0.97768	2.03864	0.97768
	-2.04765	-1.01644	2.04615	1.01644		-2.04759	-0.98383	2.04618	0.98383		-2.04682	-0.97814	2.04615	0.97814		-2.12155	-0.9779	2.06191	0.9779		-2.04687	-0.97899	2.05366	0.97899
	-2.06268	-1.01641	2.06194	1.01641		-2.06189	-0.98456	2.06121	0.98456		-2.06185	-0.97988	2.06119	0.97988		-2.13581	-0.97842	2.0762	0.97842		-2.06115	-0.98254	2.06868	0.98254
	-2.07846	-1.01588	2.07697	1.01588		-2.07691	-0.98359	2.07622	0.98359		-2.07687	-0.9814	2.07622	0.9814		-2.15159	-0.978	2.09197	0.978		-2.07693	-0.98372	2.08372	0.98372
	-2.09273	-1.01107	2.09123	1.01107		-2.09267	-0.97933	2.0905	0.97933		-2.09188	-0.9828	2.09124	0.9828		-2.16661	-0.97851	2.10701	0.97851		-2.09194	-0.98596	2.09874	0.98596
	-2.10774	-1.00849	2.10704	1.00849		-2.10695	-0.98132	2.1063	0.98132		-2.10691	-0.98405	2.10626	0.98405		-2.18163	-0.97941	2.12206	0.97941		-2.10698	-0.98782	2.11454	0.98782
	-2.12356	-1.00959	2.12209	1.00959		-2.12202	-0.98091	2.12135	0.98091		-2.12198	-0.98518	2.12208	0.98518		-2.19666	-0.98066	2.13782	0.98066		-2.12278	-0.99004	2.12882	0.99004
	-2.13784	-1.01107	2.13635	1.01107		-2.13779	-0.98103	2.13562	0.98103		-2.13699	-0.98617	2.13634	0.98617		-2.21166	-0.98194	2.1521	0.98194		-2.13705	-0.9934	2.14385	0.9934
	-2.15286	-1.0112	2.15139	1.0112		-2.15207	-0.98251	2.15139	0.98251		-2.15204	-0.98788	2.15137	0.98788		-2.22668	-0.98252	2.16712	0.98252		-2.15208	-0.99608	2.15812	0.99608
	-2.16788	-1.01068	2.16717	1.01068		-2.16709	-0.98672	2.16642	0.98672		-2.16704	-0.98892	2.16716	0.98892		-2.24172	-0.98477	2.18215	0.98477		-2.16712	-0.99706	2.1739	0.99706
	-2.18364	-1.0103	2.18142	1.0103		-2.1821	-0.98796	2.18145	0.98796		-2.18206	-0.99032	2.18218	0.99032		-2.25673	-0.98629	2.19716	0.98629		-2.18213	-0.99803	2.18893	0.99803
	-2.19792	-1.01096	2.19646	1.01096		-2.19788	-0.9895	2.19571	0.9895		-2.19559	-0.99149	2.19718	0.99149		-2.27175	-0.98693	2.21218	0.98693		-2.19716	-0.99984	2.20319	0.99984
	-2.21293	-1.0081	2.21222	1.0081		-2.21215	-0.9887	2.21148	0.9887		-2.21211	-0.99241	2.21222	0.99241		-2.28603	-0.9883	2.2272	0.9883		-2.21217	-1.00143	2.21895	1.00143
	-2.22795	-1.00619	2.22724	1.00619		-2.22716	-0.99309	2.2265	0.99309		-2.22711	-0.9936	2.22723	0.9936		-2.30179	-0.98932	2.24149	0.98932		-2.22719	-1.00211	2.23399	1.00211
	-2.24373	-1.00825	2.24151	1.00825		-2.24294	-0.99477	2.24079	0.99477		-2.24215	-0.99431	2.24227	0.99431		-2.3168	-0.99022	2.25802	0.99022		-2.24221	-1.00283	2.24902	1.00283
	-2.258	-1.01197	2.25655	1.01197		-2.25796	-0.99721	2.25657	0.99721		-2.25643	-0.99472	2.25654	0.99472		-2.33182	-0.99144	2.2723	0.99144		-2.25724	-1.00323	2.2648	1.00323
	-2.27378	-1.01352	2.27231	1.01352		-2.27222	-0.99667	2.27159	0.99667		-2.27217	-0.99515	2.27232	0.99515		-2.34687	-0.99256	2.2873	0.99256		-2.27224	-1.003	2.27983	1.003
	-2.28878	-1.01077	2.28657	1.01077		-2.28724	-0.99562	2.2866	0.99562		-2.28571	-0.99631	2.28581	0.99631		-2.36262	-0.9929	2.30308	0.9929		-2.28802	-1.00454	2.29407	1.00454
	-2.30306	-1.01112	2.30161	1.01112		-2.30302	-1.00032	2.30088	1.00032		-2.30071	-0.99622	2.3016	0.99622		-2.37689	-0.99406	2.31734	0.99406		-2.30228	-1.00636	2.3091	1.00636
	-2.31808	-1.01224	2.31738	1.01224		-2.31729	-0.99887	2.31666	0.99887		-2.31648	-0.99678	2.31662	0.99678		-2.39192	-0.99418	2.33238	0.99418		-2.31729	-1.00711	2.32489	1.00711
	-2.33384	-1.01077	2.33167	1.01077		-2.33231	-1.00075	2.33169	1.00075		-2.3315	-0.99707	2.33165	0.99707		-2.40692	-0.99497	2.34742	0.99497		-2.33306	-1.00732	2.33991	1.00732
	-2.34812	-1.01293	2.34669	1.01293		-2.34808	-1.00112	2.34595	1.00112		-2.34654	-0.9976	2.34668	0.9976		-2.42269	-0.99611	2.36242	0.99611		-2.34735	-1.00929	2.35419	1.00929
	-2.36315	-1.01477	2.36171	1.01477		-2.36234	-1.00582	2.36173	1.00582		-2.36154	-0.99834	2.36171	0.99834		-2.43773	-0.99763	2.37743	0.99763		-2.36235	-1.00903	2.36995	1.00903
	-2.37889	-1.01491	2.37747	1.01491		-2.37735	-1.00541	2.37674	1.00541		-2.37656	-0.9986	2.37671	0.9986		-2.45199	-0.99776	2.39246	0.99776		-2.37738	-1.01146	2.38421	1.01146
	-2.39318	-1.01658	2.39174	1.01658		-2.39313	-1.0116	2.39101	1.0116		-2.3916	-0.99881	2.39173	0.99881		-2.46706	-0.99936	2.40673	0.99936		-2.39316	-1.01305	2.39999	1.01305
	-2.40819	-1.01818	2.40676	1.01818		-2.40816	-1.00501	2.40678	1.00501		-2.40661	-0.99979	2.40751	0.99979		-2.48209	-1.00055	2.42252	1.00055		-2.40742	-1.01504	2.41427	1.01504
	-2.4232	-1.01731	2.42255	1.01731		-2.42317	-1.00775	2.42183	1.00775		-2.42162	-1.00028	2.42178	1.00028		-2.4971	-1.00143	2.43754	1.00143		-2.42169	-1.01716	2.42931	1.01716
	-2.43899	-1.02366	2.43683	1.02366		-2.43744	-1.00872	2.43684	1.00872		-2.43666	-1.00112	2.43683	1.00112		-2.51286	-1.0011	2.45257	1.0011		-2.43822	-1.01559	2.44432	1.01559
	-2.45326	-1.02635	2.45185	1.02635		-2.45323	-1.00755	2.45186	1.00755		-2.45167	-1.00184	2.45186	1.00184		-2.52791	-1.00117	2.46764	1.00117		-2.45248	-1.01589	2.45938	1.01589
	-2.46833	-1.02547	2.46692	1.02547		-2.46828	-1.00536	2.46694	1.00536		-2.46674	-1.00256	2.46692	1.00256		-2.54219	-1.00172	2.48266	1.00172		-2.46756	-1.01655	2.47517	1.01655
	-2.48411	-1.02802	2.48269	1.02802		-2.48256	-1.00088	2.48196	1.00088		-2.48176	-1.00311	2.48194	1.00311		-2.55725	-1.00268	2.49769	1.00268		-2.4826	-1.01926	2.48945	1.01926
	-2.49837	-1.02882	2.49696	1.02882		-2.49834	-1.00102	2.49623	1.00102		-2.49678	-1.00345	2.49696	1.00345		-2.5723	-1.00253	2.51273	1.00253		-2.49761	-1.02045	2.50522	1.02045
	-2.51338	-1.02871	2.51201	1.02871		-2.51335	-0.99961	2.51201	0.99961		-2.51179	-1.00346	2.51199	1.00346		-2.58737	-1.00336	2.527	1.00336		-2.51261	-1.02067	2.5195	1.02067
	-2.52841	-1.03286	2.52777	1.03286		-2.52763	-0.99853	2.52704	0.99853		-2.52682	-1.00375	2.52701	1.00375		-2.6024	-1.00293	2.54279	1.00293		-2.52763	-1.02009	2.53454	1.02009
	-2.54347	-1.03261	2.54284	1.03261		-2.54267	-0.99641	2.54134	0.99641		-2.54188	-1.00451	2.54206	1.00451		-2.61746	-1.00342	2.55785	1.00342		-2.54345	-1.01982	2.54957	1.01982
	-2.55852	-1.03098	2.55712	1.03098		-2.55771	-1.00264	2.55638	1.00264		-2.55692	-1.00463	2.55711	1.00463		-2.63252	-1.00287	2.57214	1.00287		-2.55774	-1.01971	2.56464	1.01971
	-2.57356	-1.03416	2.57293	1.03416		-2.57277	-1.0003	2.5722	1.0003		-2.57197	-1.0047	2.57213	1.0047		-2.64757	-1.00259	2.58796	1.00259		-2.57281	-1.01958	2.58044	1.01958
	-2.58939	-1.03196	2.58799	1.03196		-2.58784	-0.99994	2.5865	0.99994		-2.58705	-1.00477	2.58724	1.00477		-2.66264	-1.00396	2.60303	1.00396		-2.58861	-1.02082	2.59552	1.02082
	-2.60367	-1.02674	2.60232	1.02674		-2.60364	-0.99567	2.60157	0.99567		-2.60283	-1.00463	2.60305	1.00463		-2.67768	-1.00444	2.61808	1.00444		-2.60291	-1.02252	2.60982	1.02252
	-2.61875	-1.02724	2.61737	1.02724		-2.6187	-0.9974	2.6174	0.9974		-2.61714	-1.00489	2.61736	1.00489		-2.69274	-1.00439	2.63391	1.00439		-2.61796	-1.02324	2.62489	1.02324
	-2.6338	-1.02594	2.63318	1.02594		-2.633	-1.00235	2.6317	1.00235		-2.63296	-1.00491	2.63317	1.00491		-2.70779	-1.00412	2.6482	1.00412		-2.63303	-1.02251	2.63993	1.02251
	-2.64959	-1.02845	2.64747	1.02845		-2.64804	-0.99935	2.64674	0.99935		-2.648	-1.00526	2.64823	1.00526		-2.7236	-1.0035	2.66324	1.0035		-2.64807	-1.0217	2.655	1.0217
	-2.6639	-1.0299	2.66253	1.0299		-2.66387	-0.99783	2.6618	0.99783		-2.6623	-1.0055	2.66327	1.0055		-2.73792	-1.00263	2.67833	1.00263		-2.66313	-1.02369	2.67005	1.02369
	-2.67896	-1.0272	2.67836	1.0272		-2.67892	-0.99616	2.67762	0.99616		-2.67738	-1.00547	2.67759	1.00547		-2.75296	-1.00273	2.69415	1.00273		-2.67822	-1.02499	2.68588	1.02499
	-2.69402	-1.02697	2.69343	1.02697		-2.69322	-0.99761	2.6927	0.99761		-2.69242	-1.00566	2.69267	1.00566		-2.76803	-1.00292	2.7077	1.00292		-2.694	-1.02394	2.70094	1.02394
	-2.70906	-1.02792	2.70773	1.02792		-2.70902	-0.99315	2.70774	0.99315		-2.70747	-1.00545	2.70772	1.00545		-2.78308	-1.00291	2.7235	1.00291		-2.7083	-1.02529	2.71525	1.02529
	-2.72413	-1.02108	2.72278	1.02108		-2.72409	-0.99459	2.7228	0.99459		-2.72254	-1.00592	2.72274	1.00592		-2.79812	-1.00359	2.73778	1.00359		-2.72336	-1.02534	2.73103	1.02534
	-2.73994	-1.02031	2.73858	1.02031		-2.7384	-0.99919	2.73786	0.99919		-2.73683	-1.00671	2.7378	1.00671		-2.81319	-1.0037	2.75436	1.0037		-2.73842	-1.02516	2.7461	1.02516
	-2.75499	-1.02491	2.75289	1.02491		-2.75343	-1.00085	2.75216	1.00085		-2.7519	-1.0072	2.75287	1.0072		-2.82901	-1.00366	2.76793	1.00366		-2.75346	-1.02516	2.7604	1.02516
	-2.7693	-1.02544	2.76797	1.02544		-2.76926	-1.00504	2.76722	1.00504		-2.76769	-1.00687	2.76796	1.00687		-2.84256	-1.00326	2.78299	1.00326		-2.76929	-1.02422	2.77548	1.02422
	-2.78436	-1.02376	2.7838	1.02376		-2.78356	-1.00164	2.78304	1.00164		-2.78275	-1.00682	2.78303	1.00682		-2.85838	-1.00248	2.79881	1.00248		-2.78283	-1.02486	2.79131	1.02486
	-2.80016	-1.02087	2.79885	1.02087		-2.7986	-0.9975	2.79812	0.9975		-2.7978	-1.00673	2.79808	1.00673		-2.87346	-1.0031	2.81311	1.0031		-2.79937	-1.02354	2.80561	1.02354
	-2.81448	-1.02252	2.81315	1.02252		-2.81442	-0.99851	2.81241	0.99851		-2.81287	-1.00691	2.81313	1.00691		-2.88852	-1.00299	2.82895	1.00299		-2.81371	-1.02316	2.82067	1.02316
	-2.82953	-1.02316	2.82823	1.02316		-2.82873	-1.00421	2.82825	1.00421		-2.82792	-1.00738	2.82822	1.00738		-2.90355	-1.00382	2.844	1.00382		-2.82876	-1.02262	2.83648	1.02262
	-2.84534	-1.02133	2.84403	1.02133		-2.84378	-1.00343	2.8433	1.00343		-2.84375	-1.00725	2.84402	1.00725		-2.9186	-1.00392	2.8598	1.00392		-2.84381	-1.02392	2.8508	1.02392
	-2.85965	-1.02245	2.85908	1.02245		-2.85962	-1.00827	2.85834	1.00827		-2.85806	-1.00756	2.85907	1.00756		-2.93366	-1.00412	2.87336	1.00412		-2.85887	-1.02424	2.86584	1.02424
	-2.87473	-1.0263	2.8734	1.0263		-2.87467	-1.00621	2.87266	1.00621		-2.87313	-1.00759	2.8734	1.00759		-2.94873	-1.00279	2.88841	1.00279		-2.87395	-1.02298	2.88089	1.02298
	-2.88978	-1.0227	2.88921	1.0227		-2.889	-1.00509	2.88848	1.00509		-2.88818	-1.00703	2.88844	1.00703		-2.96379	-1.00193	2.90423	1.00193		-2.889	-1.02284	2.89597	1.02284
	-2.90557	-1.02166	2.90426	1.02166		-2.90403	-1.00111	2.90352	1.00111		-2.90321	-1.00713	2.90425	1.00713		-2.97884	-1.0014	2.91856	1.0014		-2.9048	-1.02275	2.91104	1.02275
	-2.91986	-1.02328	2.91857	1.02328		-2.91982	-0.99669	2.91785	0.99669		-2.91827	-1.00726	2.9186	1.00726		-2.9939	-1.00012	2.93362	1.00012		-2.91985	-1.02236	2.92608	1.02236
	-2.93493	-1.0239	2.93364	1.0239		-2.93412	-0.99938	2.93366	0.99938		-2.93408	-1.00704	2.93437	1.00704		-2.99995	-1.00058	2.9494	1.00058		-2.93415	-1.02135	2.94191	1.02135
	-2.95076	-1.0217	2.94943	1.0217		-2.94921	-1.00887	2.9487	1.00887		-2.94841	-1.00685	2.94943	1.00685		-2.99995	-1.00164	2.96372	1.00164		-2.94922	-1.02116	2.95621	1.02116
	-2.96506	-1.01341	2.96375	1.01341		-2.96502	-1.00309	2.96376	1.00309		-2.96345	-1.00432	2.96448	1.00432		-2.99995	-1.00105	2.97877	1.00105		-2.96505	-1.01169	2.97276	1.01169
	-2.98011	-1.00615	2.97881	1.00615		-2.98007	-0.99442	2.97883	0.99442		-2.97853	-1.0017	2.97956	1.0017		-2.99995	-1.00012	2.99382	1.00012		-2.97934	-1.00362	2.98632	1.00362
	-2.99517	-1.00081	2.99462	1.00081		-2.99436	-0.99011	2.99387	0.99011		-2.99356	-0.99889	2.9946	0.99889		-2.99995	-0.99971	3.00003	0.99971		-2.99438	-0.9988	2.993	0.9988
	-2.99997	-1.00132	3.00002	1.00132		-2.99997	-0.98895	3.00003	0.98895		-2.99999	-0.99942	3.00002	0.99942		-2.99995	-1.00041	3.00003	1.00041		-2.99995	-0.99868	3.00019	0.99868

## Sheet: Figure4
7QL TI/2.4nm CrSb	0º	0º	0º	0º	10º	10º	10º	10º	20º	20º	20º	20º	30º	30º	30º	30º	40º	40º	40º	40º	50º	50º	50º	50º	60º	60º	60º	60º	70º	70º	70º	70º	80º	80º	80º	80º		φ	Hc1	φ	Fitting			x = 0.5	x=0.71	x=0.81	x=0.86	x=1
	μ0H	Rxy(AHE)	μ0H	Rxy(AHE)	μ0H	Rxy(AHE)	μ0H	Rxy(AHE)	μ0H	Rxy(AHE)	μ0H	Rxy(AHE)	μ0H	Rxy(AHE)	μ0H	Rxy(AHE)	μ0H	Rxy(AHE)	μ0H	Rxy(AHE)	μ0H	Rxy(AHE)	μ0H	Rxy(AHE)	μ0H	Rxy(AHE)	μ0H	Rxy(AHE)	μ0H	Rxy(AHE)	μ0H	Rxy(AHE)	μ0H	Rxy(AHE)	μ0H	Rxy(AHE)		0	1.07	0	1.14223		φ	Hc1(φ)/Hc1(0º)	Hc1(φ)/Hc1(0º)	Hc1(φ)/Hc1(0º)	Hc1(φ)/Hc1(0º)	Hc1(φ)/Hc1(0º)
	5.00003	5.09178	-4.99997	-5.09178	5.00002	5.12986	-4.99987	-5.12986	4.99324	5.10984	-4.9937	-5.10984	5.00003	4.8839	-4.99995	-4.8839	5.00008	4.58097	-4.99295	-4.58097	5.00013	4.32361	-4.99989	-4.32361	5.00012	3.87597	-4.99987	-3.87597	5.00004	3.22531	-4.99999	-3.22531	5.00919	2.86362	-5.00992	-2.86362		10	1.07	1.63265	1.12677		0	1	1	1	1	1
	4.99244	5.09687	-4.98546	-5.09687	4.99171	5.13175	-4.99072	-5.13175	4.97754	5.11759	-4.97801	-5.11759	4.99242	4.8819	-4.99217	-4.8819	4.98424	4.58781	-4.97877	-4.58781	4.99166	4.32624	-4.98403	-4.32624	4.99169	3.87241	-4.99143	-3.87241	4.99246	3.22728	-4.99223	-3.22728	4.9942	2.85998	-4.99491	-2.85998		20	1.055	3.26531	1.11254		10	1	0.9717	1	1	1
	4.97748	5.10323	-4.97051	-5.10323	4.97751	5.13951	-4.97579	-5.13951	4.9626	5.125	-4.96309	-5.125	4.97674	4.88869	-4.97648	-4.88869	4.96855	4.59838	-4.96308	-4.59838	4.97748	4.33155	-4.96836	-4.33155	4.97676	3.87727	-4.9765	-3.87727	4.97826	3.23696	-4.97729	-3.23696	4.97922	2.85772	-4.98068	-2.85772		30	1.04	4.89796	1.09948		20	1	0.9717	0.98598	0.94545	0.92593
	4.96254	5.11267	-4.95557	-5.11267	4.96183	5.1521	-4.96009	-5.1521	4.94839	5.13212	-4.94815	-5.13212	4.96255	4.89487	-4.9623	-4.89487	4.95285	4.60809	-4.94738	-4.60809	4.96178	4.33507	-4.95415	-4.33507	4.96181	3.88259	-4.96156	-3.88259	4.96332	3.2419	-4.96236	-3.2419	4.96499	2.85581	-4.96644	-2.85581		40	1.025	6.53061	1.08754		30	1.0303	1	0.97196	0.93182	0.85185
	4.9476	5.1224	-4.93988	-5.1224	4.94687	5.15942	-4.9459	-5.15942	4.93271	5.13877	-4.9332	-5.13877	4.9476	4.90442	-4.9466	-4.90442	4.93867	4.61464	-4.93244	-4.61464	4.94684	4.3397	-4.9392	-4.3397	4.94686	3.88711	-4.94661	-3.88711	4.94836	3.24567	-4.94815	-3.24567	4.94922	2.85365	-4.95071	-2.85365		50	1.04	8.16327	1.07666		40	1.07071	1	0.95794	0.94545	0.90123
	4.93265	5.13034	-4.92492	-5.13034	4.93193	5.16582	-4.93095	-5.16582	4.91847	5.14551	-4.91822	-5.14551	4.93265	4.91124	-4.93167	-4.91124	4.92371	4.62229	-4.91746	-4.62229	4.9319	4.34765	-4.92348	-4.34765	4.93192	3.89213	-4.93167	-3.89213	4.93269	3.24996	-4.93321	-3.24996	4.93351	2.8549	-4.93645	-2.8549		60	1.145	9.79592	1.0668		50	1.21212	1.08491	0.97196	1.05455	0.98765
	4.91767	5.13224	-4.90994	-5.13224	4.91694	5.16884	-4.91598	-5.16884	4.90276	5.14685	-4.90326	-5.14685	4.91768	4.90914	-4.91668	-4.90914	4.90872	4.6228	-4.90251	-4.6228	4.91689	4.34801	-4.90925	-4.34801	4.91769	3.88917	-4.91668	-3.88917	4.91769	3.25244	-4.91823	-3.25244	4.91773	2.85513	-4.9207	-2.85513		70	1.385	11.4286	1.05792		60	1.45455	1.22642	1.07009	1.16364	1.28395
	4.90272	5.13324	-4.89576	-5.13324	4.90199	5.17103	-4.90103	-5.17103	4.8878	5.1447	-4.88832	-5.1447	4.90197	4.90933	-4.90171	-4.90933	4.89378	4.62286	-4.88829	-4.62286	4.90195	4.34522	-4.89431	-4.34522	4.90196	3.88782	-4.90099	-3.88782	4.90348	3.25498	-4.90329	-3.25498	4.90422	2.8558	-4.90572	-2.8558		80	1.6	13.0612	1.04998		70	1.78788	1.59434	1.29439	1.40909	1.41975
	4.88776	5.13346	-4.88078	-5.13346	4.88778	5.16994	-4.88531	-5.16994	4.87284	5.14593	-4.87334	-5.14593	4.88775	4.90702	-4.88677	-4.90702	4.87805	4.62574	-4.87334	-4.62574	4.88776	4.34221	-4.87862	-4.34221	4.88701	3.8873	-4.88679	-3.8873	4.88778	3.25801	-4.88831	-3.25801	4.88925	2.85256	-4.89148	-2.85256				14.6939	1.04295		80	3.09091	2.23585	1.49533	2.07727	1.88889
	4.87281	5.13443	-4.86507	-5.13443	4.87206	5.16787	-4.87112	-5.16787	4.85863	5.14476	-4.85839	-5.14476	4.8728	4.9059	-4.87255	-4.9059	4.86383	4.62856	-4.85837	-4.62856	4.87203	4.33966	-4.86363	-4.33966	4.87205	3.88791	-4.87181	-3.88791	4.87356	3.26664	-4.87337	-3.26664	4.87425	2.84823	-4.87499	-2.84823				16.3265	1.03681
	4.85781	5.13615	-4.85086	-5.13615	4.8571	5.16933	-4.85689	-5.16933	4.84291	5.14579	-4.84343	-5.14579	4.85783	4.90628	-4.85685	-4.90628	4.84887	4.62962	-4.84264	-4.62962	4.85705	4.33757	-4.84944	-4.33757	4.85708	3.88667	-4.85686	-3.88667	4.8586	3.26752	-4.8584	-3.26752	4.85776	2.84727	-4.86075	-2.84727				17.9592	1.03152
	4.84286	5.13513	-4.83516	-5.13513	4.84212	5.16939	-4.84117	-5.16939	4.82794	5.14589	-4.8292	-5.14589	4.84285	4.90686	-4.84263	-4.90686	4.83388	4.62982	-4.82769	-4.62982	4.84211	4.33518	-4.83446	-4.33518	4.8421	3.88836	-4.84188	-3.88836	4.84287	3.27057	-4.84268	-3.27057	4.84427	2.85219	-4.84653	-2.85219				19.5918	1.02708
	4.82788	5.13664	-4.82091	-5.13664	4.82716	5.17208	-4.82622	-5.17208	4.81293	5.14681	-4.81347	-5.14681	4.82714	4.90939	-4.82691	-4.90939	4.8189	4.62778	-4.81346	-4.62778	4.82787	4.33218	-4.81872	-4.33218	4.82714	3.8883	-4.82692	-3.8883	4.82865	3.27069	-4.82772	-3.27069	4.82855	2.85179	-4.8308	-2.85179				21.2245	1.02345
	4.81214	5.13735	-4.80594	-5.13735	4.81217	5.16827	-4.81122	-5.16827	4.79796	5.14855	-4.79849	-5.14855	4.81214	4.90909	-4.81194	-4.90909	4.80394	4.62717	-4.79848	-4.62717	4.8121	4.3341	-4.80452	-4.3341	4.81216	3.88836	-4.81195	-3.88836	4.81292	3.27172	-4.8135	-3.27172	4.8143	2.85183	-4.81505	-2.85183				22.8571	1.02064
	4.79792	5.13577	-4.79095	-5.13577	4.79719	5.16906	-4.79624	-5.16906	4.78298	5.14964	-4.7835	-5.14964	4.79791	4.9069	-4.7977	-4.9069	4.78894	4.62773	-4.78274	-4.62773	4.79713	4.33575	-4.78951	-4.33575	4.79716	3.88958	-4.79696	-3.88958	4.79868	3.27042	-4.7985	-3.27042	4.79932	2.85327	-4.79932	-2.85327				24.4898	1.01862
	4.78291	5.13678	-4.77595	-5.13678	4.7822	5.17127	-4.7805	-5.17127	4.76874	5.15065	-4.76852	-5.15065	4.78292	4.90782	-4.78196	-4.90782	4.77319	4.62632	-4.7685	-4.62632	4.78219	4.33463	-4.77378	-4.33463	4.78293	3.88762	-4.78197	-3.88762	4.78372	3.26846	-4.78275	-3.26846	4.78433	2.85108	-4.78583	-2.85108				26.1225	1.01739
	4.76718	5.13897	-4.76096	-5.13897	4.76722	5.16974	-4.76626	-5.16974	4.75299	5.15027	-4.75352	-5.15027	4.76718	4.90937	-4.76697	-4.90937	4.75898	4.6248	-4.75277	-4.6248	4.76716	4.33239	-4.75954	-4.33239	4.7672	3.88815	-4.76698	-3.88815	4.76721	3.26689	-4.76853	-3.26689	4.76934	2.85291	-4.77159	-2.85291				27.7551	1.01695
	4.7522	5.13809	-4.746	-5.13809	4.75222	5.16563	-4.75129	-5.16563	4.73878	5.15237	-4.7393	-5.15237	4.75218	4.90857	-4.75198	-4.90857	4.74399	4.62443	-4.73781	-4.62443	4.75217	4.33558	-4.74385	-4.33558	4.75222	3.88919	-4.752	-3.88919	4.75296	3.26118	-4.75204	-3.26118	4.75285	2.85091	-4.75588	-2.85091				29.3878	1.0173
	4.73798	5.13961	-4.73027	-5.13961	4.73726	5.16648	-4.73631	-5.16648	4.72378	5.15329	-4.72359	-5.15329	4.73795	4.91035	-4.73628	-4.91035	4.72897	4.62421	-4.72358	-4.62421	4.73721	4.33779	-4.72884	-4.33779	4.73723	3.88617	-4.73703	-3.88617	4.73801	3.26186	-4.73782	-3.26186	4.73939	2.85097	-4.74089	-2.85097				31.0204	1.01843
	4.72299	5.13805	-4.71604	-5.13805	4.72226	5.16838	-4.72134	-5.16838	4.70805	5.15552	-4.70859	-5.15552	4.72299	4.91227	-4.72203	-4.91227	4.71402	4.62241	-4.70857	-4.62241	4.72147	4.34131	-4.71461	-4.34131	4.7215	3.88258	-4.72203	-3.88258	4.72224	3.25677	-4.72284	-3.25677	4.72438	2.85307	-4.72591	-2.85307				32.6531	1.02035
	4.70799	5.13678	-4.70104	-5.13678	4.70727	5.16917	-4.70634	-5.16917	4.69307	5.15397	-4.6936	-5.15397	4.70799	4.91306	-4.70704	-4.91306	4.69902	4.62239	-4.6936	-4.62239	4.70725	4.34247	-4.69962	-4.34247	4.70725	3.88138	-4.70706	-3.88138	4.70729	3.2595	-4.7086	-3.2595	4.71014	2.85471	-4.71017	-2.85471				34.2857	1.02307
	4.693	5.13591	-4.68529	-5.13591	4.69229	5.17081	-4.6906	-5.17081	4.67881	5.15351	-4.67861	-5.15351	4.69228	4.91381	-4.69206	-4.91381	4.68404	4.62432	-4.67785	-4.62432	4.69226	4.34516	-4.68387	-4.34516	4.69225	3.88187	-4.69205	-3.88187	4.69305	3.25663	-4.69363	-3.25663	4.69443	2.8554	-4.69593	-2.8554				35.9184	1.0266
	4.67803	5.13515	-4.67107	-5.13515	4.6773	5.16686	-4.67637	-5.16686	4.66307	5.15856	-4.66287	-5.15856	4.67801	4.91353	-4.67706	-4.91353	4.66905	4.6253	-4.6636	-4.6253	4.67726	4.34709	-4.66964	-4.34709	4.67805	3.88343	-4.67707	-3.88343	4.67805	3.25312	-4.67864	-3.25312	4.67943	2.85683	-4.68095	-2.85683				37.551	1.03094
	4.66302	5.13361	-4.65611	-5.13361	4.66307	5.16578	-4.66139	-5.16578	4.64886	5.15562	-4.64866	-5.15562	4.66229	4.9147	-4.66283	-4.9147	4.65406	4.62522	-4.64866	-4.62522	4.66227	4.34656	-4.65467	-4.34656	4.66227	3.88547	-4.6621	-3.88547	4.66306	3.253	-4.66213	-3.253	4.66293	2.85569	-4.66595	-2.85569				39.1837	1.03613
	4.6473	5.13438	-4.64038	-5.13438	4.64732	5.16768	-4.64642	-5.16768	4.6331	5.15656	-4.63367	-5.15656	4.64805	4.91443	-4.64711	-4.91443	4.63909	4.62456	-4.63366	-4.62456	4.64654	4.34352	-4.63969	-4.34352	4.64731	3.88435	-4.64712	-3.88435	4.64882	3.25241	-4.64718	-3.25241	4.64871	2.85656	-4.65099	-2.85656				40.8163	1.04217
	4.63231	5.13429	-4.62613	-5.13429	4.63234	5.17038	-4.63143	-5.17038	4.61888	5.15625	-4.61868	-5.15625	4.63307	4.91359	-4.63215	-4.91359	4.62411	4.62633	-4.61869	-4.62633	4.63233	4.34378	-4.62472	-4.34378	4.63231	3.88714	-4.63216	-3.88714	4.6331	3.25476	-4.63369	-3.25476	4.63445	2.85615	-4.63601	-2.85615				42.449	1.04909
	4.61731	5.13317	-4.61039	-5.13317	4.61735	5.17141	-4.61643	-5.17141	4.60314	5.15716	-4.60369	-5.15716	4.61807	4.9099	-4.61789	-4.9099	4.60912	4.62734	-4.60367	-4.62734	4.6173	4.34469	-4.60972	-4.34469	4.61735	3.89086	-4.61715	-3.89086	4.6181	3.25606	-4.61796	-3.25606	4.61948	2.85322	-4.62028	-2.85322				44.0816	1.05692
	4.60233	5.13206	-4.5954	-5.13206	4.60236	5.17614	-4.60145	-5.17614	4.58891	5.15634	-4.58871	-5.15634	4.60311	4.90908	-4.60289	-4.90908	4.59414	4.62677	-4.58796	-4.62677	4.60231	4.34354	-4.59472	-4.34354	4.60311	3.89126	-4.60215	-3.89126	4.60312	3.25902	-4.60297	-3.25902	4.60448	2.85176	-4.60678	-2.85176				45.7143	1.06568
	4.5881	5.12801	-4.58117	-5.12801	4.58739	5.17914	-4.58647	-5.17914	4.57317	5.15548	-4.5737	-5.15548	4.58736	4.90961	-4.58716	-4.90961	4.57835	4.62729	-4.57294	-4.62729	4.58737	4.3425	-4.579	-4.3425	4.58737	3.89508	-4.58717	-3.89508	4.58889	3.25727	-4.58797	-3.25727	4.58951	2.84869	-4.5918	-2.84869				47.3469	1.07542
	4.5731	5.12869	-4.56614	-5.12869	4.57239	5.17923	-4.57144	-5.17923	4.55813	5.15782	-4.55869	-5.15782	4.57236	4.90926	-4.57216	-4.90926	4.56409	4.62474	-4.55868	-4.62474	4.57235	4.34178	-4.5647	-4.34178	4.57237	3.89923	-4.5714	-3.89923	4.57314	3.25591	-4.57295	-3.25591	4.57452	2.85029	-4.57607	-2.85029				48.9796	1.08618
	4.55732	5.12911	-4.55115	-5.12911	4.55736	5.17824	-4.55646	-5.17824	4.54314	5.15928	-4.54371	-5.15928	4.55809	4.90798	-4.55789	-4.90798	4.54912	4.62748	-4.54294	-4.62748	4.55732	4.34199	-4.54974	-4.34199	4.55735	3.90084	-4.55717	-3.90084	4.55811	3.25447	-4.55721	-3.25447	4.55874	2.84653	-4.56102	-2.84653				50.6122	1.09799
	4.54307	5.13096	-4.53618	-5.13096	4.54238	5.18067	-4.54147	-5.18067	4.52816	5.16211	-4.52871	-5.16211	4.54311	4.90754	-4.54293	-4.90754	4.53411	4.62875	-4.5287	-4.62875	4.54233	4.3426	-4.53472	-4.3426	4.54311	3.90186	-4.54218	-3.90186	4.54312	3.25619	-4.54222	-3.25619	4.54225	2.84264	-4.54602	-2.84264				52.2449	1.11091
	4.52809	5.1333	-4.52117	-5.1333	4.52736	5.18276	-4.52648	-5.18276	4.51392	5.15693	-4.51373	-5.15693	4.52735	4.90719	-4.52718	-4.90719	4.51914	4.62749	-4.5137	-4.62749	4.5281	4.34563	-4.51973	-4.34563	4.52737	3.90124	-4.52718	-3.90124	4.52812	3.25577	-4.52873	-3.25577	4.5295	2.84051	-4.5303	-2.84051				53.8775	1.125
	4.51235	5.13435	-4.50544	-5.13435	4.5124	5.18743	-4.51147	-5.18743	4.49894	5.15957	-4.49875	-5.15957	4.51311	4.90687	-4.51218	-4.90687	4.50415	4.6278	-4.49797	-4.6278	4.51238	4.34697	-4.5048	-4.34697	4.51239	3.90077	-4.51219	-3.90077	4.51315	3.25587	-4.51373	-3.25587	4.51452	2.84412	-4.51606	-2.84412				55.5102	1.14031
	4.49739	5.13598	-4.4912	-5.13598	4.49742	5.18771	-4.49651	-5.18771	4.48319	5.16189	-4.48378	-5.16189	4.49812	4.90733	-4.49794	-4.90733	4.48918	4.62983	-4.48301	-4.62983	4.49739	4.34864	-4.48976	-4.34864	4.49739	3.89995	-4.4972	-3.89995	4.49817	3.25745	-4.49726	-3.25745	4.49955	2.84181	-4.50181	-2.84181				57.1429	1.15692
	4.48314	5.13567	-4.47623	-5.13567	4.4824	5.18715	-4.48153	-5.18715	4.4682	5.16402	-4.46878	-5.16402	4.48241	4.9111	-4.48222	-4.9111	4.47418	4.63069	-4.46802	-4.63069	4.48312	4.34583	-4.47406	-4.34583	4.48241	3.89833	-4.48225	-3.89833	4.48316	3.25745	-4.48229	-3.25745	4.48378	2.84398	-4.48608	-2.84398				58.7755	1.17491
	4.46814	5.13536	-4.46126	-5.13536	4.46743	5.18693	-4.46654	-5.18693	4.45399	5.16314	-4.45381	-5.16314	4.46816	4.91161	-4.46726	-4.91161	4.45918	4.63082	-4.45379	-4.63082	4.46742	4.34789	-4.45982	-4.34789	4.46817	3.8958	-4.46726	-3.8958	4.46818	3.25659	-4.46879	-3.25659	4.46806	2.84461	-4.47187	-2.84461				60.4082	1.19436
	4.45317	5.13559	-4.44628	-5.13559	4.45244	5.18992	-4.45157	-5.18992	4.43822	5.16432	-4.43879	-5.16432	4.45317	4.91241	-4.45227	-4.91241	4.4442	4.63364	-4.43879	-4.63364	4.45166	4.34955	-4.44482	-4.34955	4.45242	3.89118	-4.45226	-3.89118	4.45319	3.25968	-4.45307	-3.25968	4.45457	2.84423	-4.45612	-2.84423				62.0408	1.21537
	4.43742	5.13855	-4.43052	-5.13855	4.43821	5.1897	-4.43656	-5.1897	4.42399	5.16585	-4.42381	-5.16585	4.43818	4.9121	-4.43802	-4.9121	4.42923	4.63494	-4.42381	-4.63494	4.43743	4.34932	-4.42985	-4.34932	4.43819	3.88836	-4.43728	-3.88836	4.4382	3.26154	-4.43881	-3.26154	4.43957	2.8451	-4.44114	-2.8451				63.6735	1.23805
	4.42317	5.13935	-4.41553	-5.13935	4.42247	5.19081	-4.42082	-5.19081	4.40827	5.16364	-4.40883	-5.16364	4.42243	4.91153	-4.42153	-4.91153	4.41497	4.63786	-4.40881	-4.63786	4.42242	4.34949	-4.4141	-4.34949	4.42245	3.88806	-4.42227	-3.88806	4.42322	3.26287	-4.42383	-3.26287	4.4246	2.83975	-4.42616	-2.83975				65.3061	1.26252
	4.40746	5.14018	-4.40128	-5.14018	4.40749	5.1892	-4.40662	-5.1892	4.39329	5.1643	-4.39385	-5.1643	4.40824	4.91192	-4.40729	-4.91192	4.39848	4.63815	-4.39311	-4.63815	4.40747	4.35173	-4.39911	-4.35173	4.40747	3.88805	-4.40732	-3.88805	4.40824	3.26566	-4.40809	-3.26566	4.40961	2.84301	-4.40966	-2.84301				66.9388	1.2889
	4.39247	5.14049	-4.38558	-5.14049	4.39251	5.18632	-4.39161	-5.18632	4.3783	5.16292	-4.37888	-5.16292	4.39324	4.91257	-4.39232	-4.91257	4.3835	4.63544	-4.37812	-4.63544	4.39321	4.35066	-4.38488	-4.35066	4.3925	3.88555	-4.39233	-3.88555	4.39399	3.26748	-4.39313	-3.26748	4.39461	2.84247	-4.39544	-2.84247				68.5714	1.31736
	4.3775	5.14078	-4.37135	-5.14078	4.3775	5.18609	-4.37664	-5.18609	4.36257	5.16809	-4.36464	-5.16809	4.37748	4.91287	-4.37733	-4.91287	4.36927	4.63649	-4.36315	-4.63649	4.37747	4.34791	-4.36915	-4.34791	4.37748	3.88455	-4.37734	-3.88455	4.37826	3.27168	-4.37889	-3.27168	4.37887	2.84612	-4.38121	-2.84612				70.2041	1.34806
	4.3625	5.14294	-4.35561	-5.14294	4.36254	5.18527	-4.36165	-5.18527	4.34833	5.1663	-4.34964	-5.1663	4.36252	4.91158	-4.36311	-4.91158	4.35428	4.63791	-4.34812	-4.63791	4.36251	4.34698	-4.35494	-4.34698	4.36326	3.88145	-4.36164	-3.88145	4.36253	3.27163	-4.36391	-3.27163	4.36315	2.8405	-4.36696	-2.8405				71.8367	1.38118
	4.34827	5.14467	-4.3406	-5.14467	4.34755	5.18545	-4.34664	-5.18545	4.33332	5.16591	-4.3339	-5.16591	4.34829	4.91176	-4.34735	-4.91176	4.33931	4.63879	-4.33316	-4.63879	4.34751	4.34565	-4.33993	-4.34565	4.34754	3.8842	-4.3466	-3.8842	4.3483	3.27705	-4.34893	-3.27705	4.34967	2.8407	-4.35121	-2.8407				73.4694	1.41693
	4.33326	5.14478	-4.32561	-5.14478	4.3333	5.18384	-4.33091	-5.18384	4.31834	5.16497	-4.31891	-5.16497	4.33328	4.91057	-4.3331	-4.91057	4.32433	4.63988	-4.31816	-4.63988	4.33252	4.3462	-4.32494	-4.3462	4.33254	3.88103	-4.33237	-3.88103	4.3333	3.2755	-4.33317	-3.2755	4.33467	2.83635	-4.33547	-2.83635				75.102	1.45555
	4.31829	5.1448	-4.31064	-5.1448	4.31758	5.18316	-4.31668	-5.18316	4.30411	5.16616	-4.30397	-5.16616	4.3183	4.91261	-4.31814	-4.91261	4.30856	4.63893	-4.30396	-4.63893	4.31752	4.34342	-4.30924	-4.34342	4.31756	3.88205	-4.31739	-3.88205	4.31757	3.27725	-4.31819	-3.27725	4.3197	2.83782	-4.3205	-2.83782				76.7347	1.4973
	4.30256	5.145	-4.29642	-5.145	4.30333	5.17961	-4.30172	-5.17961	4.28835	5.16754	-4.28896	-5.16754	4.30331	4.91311	-4.30241	-4.91311	4.29435	4.63644	-4.28823	-4.63644	4.30252	4.34137	-4.29498	-4.34137	4.30257	3.88113	-4.30242	-3.88113	4.30333	3.27676	-4.30247	-3.27676	4.30469	2.83891	-4.30629	-2.83891				78.3674	1.54247
	4.28754	5.14541	-4.28068	-5.14541	4.28759	5.17948	-4.28673	-5.17948	4.27339	5.16807	-4.27399	-5.16807	4.28757	4.91551	-4.28744	-4.91551	4.27936	4.63664	-4.27323	-4.63664	4.28756	4.34384	-4.28	-4.34384	4.28757	3.88259	-4.28744	-3.88259	4.28834	3.27516	-4.28748	-3.27516	4.28971	2.83836	-4.29131	-2.83836				80	1.59138
	4.27333	5.14449	-4.26646	-5.14449	4.2726	5.17909	-4.27174	-5.17909	4.25841	5.1689	-4.259	-5.1689	4.27256	4.9172	-4.27245	-4.9172	4.26435	4.63446	-4.25823	-4.63446	4.27256	4.34378	-4.265	-4.34378	4.27259	3.88374	-4.27245	-3.88374	4.27335	3.27753	-4.27401	-3.27753	4.27398	2.84187	-4.27708	-2.84187
	4.25835	5.1451	-4.25143	-5.1451	4.25764	5.17965	-4.25675	-5.17965	4.24341	5.16679	-4.244	-5.16679	4.25835	4.91498	-4.25743	-4.91498	4.24938	4.63288	-4.24399	-4.63288	4.2576	4.34185	-4.25001	-4.34185	4.25836	3.8811	-4.25746	-3.8811	4.25838	3.27642	-4.25899	-3.27642	4.259	2.84067	-4.26132	-2.84067
	4.24259	5.14699	-4.23572	-5.14699	4.24264	5.18228	-4.24176	-5.18228	4.22842	5.16681	-4.22827	-5.16681	4.2426	4.913	-4.24321	-4.913	4.23442	4.63392	-4.22904	-4.63392	4.2426	4.34113	-4.23503	-4.34113	4.24261	3.88287	-4.24247	-3.88287	4.24264	3.2756	-4.24251	-3.2756	4.24401	2.84107	-4.24632	-2.84107
	4.22837	5.14551	-4.22149	-5.14551	4.22839	5.17939	-4.22677	-5.17939	4.21342	5.16135	-4.21402	-5.16135	4.22761	4.91332	-4.22747	-4.91332	4.2194	4.63438	-4.21328	-4.63438	4.22762	4.34292	-4.22003	-4.34292	4.22839	3.88539	-4.22747	-3.88539	4.22915	3.27052	-4.22753	-3.27052	4.22977	2.83851	-4.2321	-2.83851
	4.21336	5.14443	-4.20647	-5.14443	4.21265	5.17911	-4.21178	-5.17911	4.19846	5.16356	-4.19905	-5.16356	4.21337	4.91512	-4.21249	-4.91512	4.20365	4.63473	-4.19903	-4.63473	4.21262	4.34422	-4.20505	-4.34422	4.21336	3.89027	-4.2125	-3.89027	4.21416	3.26924	-4.21404	-3.26924	4.21479	2.84049	-4.21709	-2.84049
	4.19839	5.14181	-4.1915	-5.14181	4.19765	5.18136	-4.1968	-5.18136	4.18345	5.16306	-4.18406	-5.16306	4.19838	4.91456	-4.1975	-4.91456	4.18941	4.63487	-4.18329	-4.63487	4.19762	4.34783	-4.19008	-4.34783	4.19765	3.89198	-4.19751	-3.89198	4.19841	3.26558	-4.19831	-3.26558	4.19979	2.84417	-4.20136	-2.84417
	4.18338	5.14199	-4.17577	-5.14199	4.18267	5.18341	-4.1818	-5.18341	4.16844	5.16409	-4.16907	-5.16409	4.18339	4.91312	-4.1825	-4.91312	4.17445	4.63404	-4.16907	-4.63404	4.18265	4.34943	-4.1751	-4.34943	4.18267	3.89851	-4.18175	-3.89851	4.18417	3.26772	-4.18256	-3.26772	4.18406	2.84664	-4.18637	-2.84664
	4.16837	5.14195	-4.16078	-5.14195	4.16842	5.18417	-4.16608	-5.18417	4.15423	5.16289	-4.1541	-5.16289	4.16765	4.91448	-4.16755	-4.91448	4.15941	4.63524	-4.15336	-4.63524	4.16763	4.3495	-4.15935	-4.3495	4.1684	3.89972	-4.16754	-3.89972	4.16842	3.26708	-4.16834	-3.26708	4.1698	2.84327	-4.1714	-2.84327
	4.15339	5.14236	-4.14655	-5.14236	4.15267	5.185	-4.15185	-5.185	4.13846	5.16299	-4.1391	-5.16299	4.1534	4.91229	-4.15256	-4.91229	4.14369	4.63625	-4.1391	-4.63625	4.15263	4.34968	-4.14512	-4.34968	4.15263	3.90701	-4.15256	-3.90701	4.15342	3.26663	-4.15261	-3.26663	4.15405	2.84183	-4.15567	-2.84183
	4.13767	5.14372	-4.13157	-5.14372	4.13769	5.18518	-4.13685	-5.18518	4.12427	5.16348	-4.12413	-5.16348	4.13768	4.91042	-4.13756	-4.91042	4.12871	4.63564	-4.12336	-4.63564	4.13766	4.34576	-4.13015	-4.34576	4.13769	3.91027	-4.13757	-3.91027	4.13846	3.26475	-4.13836	-3.26475	4.13982	2.84306	-4.14144	-2.84306
	4.12344	5.14255	-4.11583	-5.14255	4.12273	5.18751	-4.12112	-5.18751	4.10926	5.16398	-4.10915	-5.16398	4.12271	4.90857	-4.12258	-4.90857	4.11449	4.63834	-4.1084	-4.63834	4.1227	4.34532	-4.11515	-4.34532	4.1227	3.91077	-4.12259	-3.91077	4.12347	3.26582	-4.12339	-3.26582	4.12486	2.84247	-4.12647	-2.84247
	4.10771	5.14192	-4.10161	-5.14192	4.10773	5.18699	-4.1069	-5.18699	4.09428	5.16697	-4.09339	-5.16697	4.10847	4.90832	-4.1076	-4.90832	4.09948	4.64003	-4.09338	-4.64003	4.1077	4.34495	-4.09942	-4.34495	4.10773	3.9134	-4.10686	-3.9134	4.10849	3.26397	-4.10917	-3.26397	4.10986	2.83909	-4.11222	-2.83909
	4.09272	5.14101	-4.08589	-5.14101	4.09277	5.18692	-4.09189	-5.18692	4.07853	5.1672	-4.07917	-5.1672	4.09348	4.91014	-4.09262	-4.91014	4.08448	4.64321	-4.07842	-4.64321	4.09196	4.34547	-4.0852	-4.34547	4.09273	3.91387	-4.09261	-3.91387	4.0935	3.26478	-4.09416	-3.26478	4.09488	2.83833	-4.09647	-2.83833
	4.07846	5.13795	-4.07163	-5.13795	4.07774	5.18952	-4.07693	-5.18952	4.06353	5.16847	-4.06419	-5.16847	4.07772	4.91105	-4.07763	-4.91105	4.06951	4.64278	-4.06421	-4.64278	4.07773	4.34381	-4.07022	-4.34381	4.07771	3.9117	-4.07764	-3.9117	4.07925	3.26749	-4.07844	-3.26749	4.07987	2.83922	-4.08226	-2.83922
	4.06348	5.13797	-4.05665	-5.13797	4.06276	5.18964	-4.06197	-5.18964	4.0493	5.16668	-4.04919	-5.16668	4.06349	4.90803	-4.06266	-4.90803	4.05451	4.63983	-4.04918	-4.63983	4.06273	4.34139	-4.05447	-4.34139	4.0635	3.90742	-4.06342	-3.90742	4.06351	3.26939	-4.06271	-3.26939	4.06412	2.83792	-4.06577	-2.83792
	4.04849	5.13927	-4.04168	-5.13927	4.04852	5.186	-4.04621	-5.186	4.03358	5.17095	-4.03423	-5.17095	4.04924	4.90762	-4.04843	-4.90762	4.03952	4.6393	-4.03347	-4.6393	4.04696	4.34191	-4.03949	-4.34191	4.04776	3.90348	-4.04767	-3.90348	4.04777	3.27363	-4.04771	-3.27363	4.04915	2.83365	-4.05003	-2.83365
	4.03352	5.14083	-4.02668	-5.14083	4.03278	5.18586	-4.03198	-5.18586	4.01859	5.17002	-4.01848	-5.17002	4.03353	4.90933	-4.03269	-4.90933	4.02455	4.63733	-4.01848	-4.63733	4.03277	4.34272	-4.02524	-4.34272	4.03278	3.90322	-4.03269	-3.90322	4.03355	3.27393	-4.03275	-3.27393	4.0349	2.83245	-4.03656	-2.83245
	4.01779	5.14052	-4.01097	-5.14052	4.01782	5.18659	-4.017	-5.18659	4.00361	5.16935	-4.00427	-5.16935	4.01777	4.90889	-4.01772	-4.90889	4.00958	4.63596	-4.00425	-4.63596	4.01781	4.34482	-4.01029	-4.34482	4.01929	3.90322	-4.01696	-3.90322	4.01857	3.27727	-4.01926	-3.27727	4.01994	2.83541	-4.02158	-2.83541
	4.0028	5.14082	-3.99673	-5.14082	4.00282	5.18548	-4.00202	-5.18548	3.98859	5.16671	-3.98927	-5.16671	4.00279	4.91003	-4.00273	-4.91003	3.99379	4.6359	-3.98927	-4.6359	4.00278	4.34581	-3.99529	-4.34581	4.00279	3.90523	-4.00272	-3.90523	4.00357	3.27534	-4.00429	-3.27534	4.0042	2.83783	-4.00733	-2.83783
	3.98779	5.14237	-3.98173	-5.14237	3.98855	5.18354	-3.98704	-5.18354	3.97436	5.16395	-3.97429	-5.16395	3.98856	4.91052	-3.98773	-4.91052	3.97957	4.63467	-3.97353	-4.63467	3.98779	4.34832	-3.9796	-4.34832	3.9878	3.90646	-3.98775	-3.90646	3.98856	3.27806	-3.98931	-3.27806	3.98919	2.83829	-3.99085	-2.83829
	3.97281	5.14218	-3.96601	-5.14218	3.97284	5.18432	-3.97205	-5.18432	3.95937	5.16405	-3.9593	-5.16405	3.97356	4.91248	-3.97276	-4.91248	3.96459	4.63314	-3.95855	-4.63314	3.97278	4.3481	-3.96458	-4.3481	3.97282	3.9073	-3.97277	-3.9073	3.97358	3.27837	-3.97356	-3.27837	3.97422	2.83672	-3.97512	-2.83672
	3.95856	5.14369	-3.95178	-5.14369	3.95784	5.18496	-3.95632	-5.18496	3.94368	5.16379	-3.94433	-5.16379	3.95857	4.91489	-3.95777	-4.91489	3.94959	4.63227	-3.94356	-4.63227	3.9578	4.35033	-3.95034	-4.35033	3.95783	3.90732	-3.95778	-3.90732	3.95859	3.28144	-3.95859	-3.28144	3.95997	2.83499	-3.96163	-2.83499
	3.94358	5.14649	-3.93604	-5.14649	3.94288	5.18541	-3.94207	-5.18541	3.92868	5.16444	-3.92935	-5.16444	3.9436	4.91441	-3.94354	-4.91441	3.93462	4.62846	-3.9286	-4.62846	3.94285	4.35165	-3.93538	-4.35165	3.94286	3.90801	-3.94279	-3.90801	3.94363	3.28209	-3.94433	-3.28209	3.945	2.83014	-3.94665	-2.83014
	3.92861	5.14753	-3.92181	-5.14753	3.92789	5.18299	-3.92711	-5.18299	3.91444	5.1633	-3.91436	-5.1633	3.92861	4.91525	-3.9278	-4.91525	3.91966	4.62631	-3.91361	-4.62631	3.92708	4.35176	-3.91963	-4.35176	3.92787	3.90922	-3.92706	-3.90922	3.92864	3.28307	-3.92937	-3.28307	3.93001	2.8279	-3.93169	-2.8279
	3.91287	5.14854	-3.90682	-5.14854	3.9129	5.1831	-3.91213	-5.1831	3.89942	5.16389	-3.89936	-5.16389	3.91363	4.91644	-3.9128	-4.91644	3.90463	4.62613	-3.89935	-4.62613	3.91286	4.35254	-3.90541	-4.35254	3.91291	3.90504	-3.91284	-3.90504	3.9129	3.28553	-3.91437	-3.28553	3.91502	2.82649	-3.91742	-2.82649
	3.89861	5.14675	-3.89186	-5.14675	3.89865	5.18529	-3.89713	-5.18529	3.88369	5.16139	-3.88439	-5.16139	3.89864	4.91597	-3.89858	-4.91597	3.88964	4.62446	-3.88363	-4.62446	3.89786	4.35143	-3.89042	-4.35143	3.89788	3.9047	-3.89784	-3.9047	3.89865	3.2834	-3.89938	-3.2834	3.90003	2.82472	-3.90171	-2.82472
	3.88364	5.14698	-3.87684	-5.14698	3.8829	5.18257	-3.88215	-5.18257	3.8687	5.1609	-3.86938	-5.1609	3.88289	4.91403	-3.88286	-4.91403	3.87467	4.6288	-3.86936	-4.6288	3.88287	4.35018	-3.87467	-4.35018	3.88289	3.89846	-3.88286	-3.89846	3.88366	3.28189	-3.8844	-3.28189	3.88504	2.82453	-3.88601	-2.82453
	3.86865	5.14581	-3.86184	-5.14581	3.86793	5.1815	-3.86638	-5.1815	3.85442	5.16114	-3.85363	-5.16114	3.86862	4.91347	-3.86784	-4.91347	3.85965	4.63199	-3.85359	-4.63199	3.86788	4.34749	-3.86041	-4.34749	3.86792	3.90178	-3.86709	-3.90178	3.86868	3.27851	-3.86864	-3.27851	3.86854	2.81873	-3.87173	-2.81873
	3.85285	5.14545	-3.8461	-5.14545	3.85288	5.18079	-3.85138	-5.18079	3.83868	5.16484	-3.83939	-5.16484	3.85358	4.9144	-3.85283	-4.9144	3.84464	4.63534	-3.83864	-4.63534	3.85286	4.3458	-3.84544	-4.3458	3.85288	3.90027	-3.85284	-3.90027	3.85289	3.28044	-3.85438	-3.28044	3.85502	2.81355	-3.85746	-2.81355
	3.83788	5.14186	-3.83111	-5.14186	3.83866	5.18094	-3.83716	-5.18094	3.82445	5.16522	-3.8244	-5.16522	3.83865	4.9132	-3.8386	-4.9132	3.82966	4.63684	-3.82439	-4.63684	3.83786	4.34486	-3.83042	-4.34486	3.83864	3.90007	-3.83786	-3.90007	3.83866	3.27712	-3.83867	-3.27712	3.84003	2.81004	-3.84248	-2.81004
	3.82288	5.14278	-3.81688	-5.14278	3.8229	5.18104	-3.82217	-5.18104	3.80943	5.16455	-3.80942	-5.16455	3.82289	4.91404	-3.82288	-4.91404	3.81464	4.63643	-3.80941	-4.63643	3.82211	4.34634	-3.81544	-4.34634	3.82288	3.89922	-3.82288	-3.89922	3.82441	3.27323	-3.82444	-3.27323	3.82503	2.80942	-3.82673	-2.80942
	3.80864	5.13926	-3.80189	-5.13926	3.80865	5.18152	-3.80719	-5.18152	3.79368	5.16436	-3.79443	-5.16436	3.80863	4.9136	-3.80863	-4.9136	3.79967	4.63751	-3.79367	-4.63751	3.80787	4.34366	-3.80046	-4.34366	3.80863	3.89963	-3.80788	-3.89963	3.80864	3.27029	-3.80944	-3.27029	3.81079	2.80952	-3.81175	-2.80952
	3.79364	5.13855	-3.7869	-5.13855	3.79294	5.18038	-3.79218	-5.18038	3.77872	5.16299	-3.77947	-5.16299	3.79291	4.91184	-3.7929	-4.91184	3.78393	4.63707	-3.77871	-4.63707	3.7929	4.34158	-3.78547	-4.34158	3.79292	3.8991	-3.79291	-3.8991	3.79368	3.26749	-3.79445	-3.26749	3.79506	2.81195	-3.79677	-2.81195
	3.77865	5.13781	-3.77192	-5.13781	3.77794	5.18557	-3.77648	-5.18557	3.763	5.16308	-3.76447	-5.16308	3.77865	4.91051	-3.77793	-4.91051	3.76971	4.63705	-3.76372	-4.63705	3.7779	4.34229	-3.77051	-4.34229	3.77792	3.89949	-3.77718	-3.89949	3.77869	3.26694	-3.77874	-3.26694	3.77858	2.81041	-3.78105	-2.81041
	3.76292	5.13784	-3.75618	-5.13784	3.76296	5.18636	-3.76223	-5.18636	3.74951	5.16083	-3.74949	-5.16083	3.76369	4.91046	-3.76294	-4.91046	3.75472	4.63689	-3.74949	-4.63689	3.76294	4.34035	-3.75477	-4.34035	3.76295	3.90309	-3.76293	-3.90309	3.76371	3.26331	-3.76224	-3.26331	3.76508	2.80899	-3.7668	-2.80899
	3.74795	5.13867	-3.74195	-5.13867	3.74798	5.18373	-3.748	-5.18373	3.73451	5.16109	-3.73451	-5.16109	3.74872	4.91017	-3.74795	-4.91017	3.73973	4.6374	-3.73451	-4.6374	3.74795	4.34051	-3.73978	-4.34051	3.74871	3.90709	-3.74721	-3.90709	3.74798	3.26164	-3.74876	-3.26164	3.75011	2.80848	-3.75182	-2.80848
	3.7337	5.13715	-3.72622	-5.13715	3.73298	5.18546	-3.73227	-5.18546	3.71951	5.16046	-3.71951	-5.16046	3.7337	4.91126	-3.73296	-4.91126	3.72474	4.63167	-3.71876	-4.63167	3.73368	4.33937	-3.72554	-4.33937	3.73296	3.91146	-3.73297	-3.91146	3.73298	3.2657	-3.73453	-3.2657	3.73511	2.80895	-3.73684	-2.80895
	3.7187	5.13877	-3.71199	-5.13877	3.71798	5.18476	-3.71727	-5.18476	3.70453	5.16311	-3.7038	-5.16311	3.7187	4.91162	-3.71799	-4.91162	3.70973	4.62735	-3.70452	-4.62735	3.71795	4.33913	-3.71056	-4.33913	3.71796	3.90841	-3.71798	-3.90841	3.7195	3.26736	-3.71952	-3.26736	3.7201	2.80979	-3.72185	-2.80979
	3.70371	5.14004	-3.69701	-5.14004	3.70299	5.185	-3.70229	-5.185	3.68881	5.16126	-3.68881	-5.16126	3.70297	4.91243	-3.703	-4.91243	3.69477	4.62352	-3.68956	-4.62352	3.70297	4.33853	-3.69482	-4.33853	3.70299	3.9044	-3.703	-3.9044	3.70375	3.26457	-3.70456	-3.26457	3.70513	2.81082	-3.70763	-2.81082
	3.688	5.14163	-3.68203	-5.14163	3.68802	5.18442	-3.68657	-5.18442	3.6738	5.15865	-3.67458	-5.15865	3.68801	4.91272	-3.68802	-4.91272	3.67978	4.62305	-3.67383	-4.62305	3.68799	4.34166	-3.68059	-4.34166	3.68801	3.90163	-3.68728	-3.90163	3.68878	3.26577	-3.68958	-3.26577	3.68939	2.81193	-3.69115	-2.81193
	3.67376	5.14067	-3.6663	-5.14067	3.67303	5.18359	-3.67158	-5.18359	3.65884	5.15831	-3.65959	-5.15831	3.67376	4.9123	-3.67303	-4.9123	3.66478	4.62287	-3.65959	-4.62287	3.673	4.34063	-3.66561	-4.34063	3.67302	3.90105	-3.67304	-3.90105	3.67378	3.26679	-3.67309	-3.26679	3.67516	2.81199	-3.67614	-2.81199
	3.65877	5.14277	-3.65131	-5.14277	3.6588	5.18533	-3.65735	-5.18533	3.64459	5.15749	-3.6446	-5.15749	3.65876	4.91062	-3.65804	-4.91062	3.64982	4.6205	-3.64456	-4.6205	3.65802	4.34086	-3.65061	-4.34086	3.65803	3.90153	-3.65805	-3.90153	3.6588	3.26798	-3.65812	-3.26798	3.66019	2.81246	-3.66193	-2.81246
	3.64377	5.14466	-3.63706	-5.14466	3.64306	5.18466	-3.64237	-5.18466	3.62959	5.15735	-3.62962	-5.15735	3.64379	4.91112	-3.64308	-4.91112	3.63405	4.62209	-3.6296	-4.62209	3.64302	4.34255	-3.63566	-4.34255	3.64304	3.90271	-3.64308	-3.90271	3.64306	3.26905	-3.64312	-3.26905	3.64517	2.81215	-3.64769	-2.81215
	3.62877	5.1434	-3.62135	-5.1434	3.62807	5.18579	-3.62738	-5.18579	3.61461	5.15837	-3.6154	-5.15837	3.62806	4.91097	-3.62808	-4.91097	3.61983	4.62113	-3.61463	-4.62113	3.62803	4.3425	-3.62067	-4.3425	3.62805	3.90392	-3.62809	-3.90392	3.62882	3.2675	-3.62889	-3.2675	3.62945	2.81015	-3.63269	-2.81015
	3.61381	5.14283	-3.6071	-5.14283	3.61308	5.18289	-3.61239	-5.18289	3.59963	5.15715	-3.59966	-5.15715	3.61382	4.91247	-3.61384	-4.91247	3.60482	4.62012	-3.59889	-4.62012	3.61304	4.34212	-3.60492	-4.34212	3.61307	3.90716	-3.61308	-3.90716	3.61382	3.26896	-3.6139	-3.26896	3.61446	2.80949	-3.61697	-2.80949
	3.59807	5.14144	-3.59138	-5.14144	3.59811	5.18274	-3.59742	-5.18274	3.58389	5.15588	-3.58393	-5.15588	3.59886	4.91349	-3.59813	-4.91349	3.58984	4.61979	-3.58393	-4.61979	3.59806	4.34003	-3.59069	-4.34003	3.59809	3.90638	-3.59814	-3.90638	3.5996	3.26535	-3.59818	-3.26535	3.60024	2.8104	-3.60198	-2.8104
	3.58384	5.13927	-3.5764	-5.13927	3.58312	5.18276	-3.58244	-5.18276	3.56891	5.15714	-3.56969	-5.15714	3.58383	4.91546	-3.58313	-4.91546	3.57488	4.62102	-3.56968	-4.62102	3.58306	4.34078	-3.57497	-4.34078	3.58309	3.90359	-3.58315	-3.90359	3.58386	3.25904	-3.58469	-3.25904	3.58525	2.80958	-3.58699	-2.80958
	3.56885	5.13895	-3.56216	-5.13895	3.56813	5.18532	-3.5667	-5.18532	3.55467	5.15302	-3.5547	-5.15302	3.56887	4.91256	-3.56815	-4.91256	3.55988	4.6236	-3.55469	-4.6236	3.5681	4.34054	-3.55996	-4.34054	3.56886	3.90132	-3.56892	-3.90132	3.56888	3.258	-3.56895	-3.258	3.57025	2.80559	-3.57127	-2.80559
	3.55234	5.13943	-3.54717	-5.13943	3.55313	5.1862	-3.55246	-5.1862	3.53967	5.15017	-3.53971	-5.15017	3.55388	4.90998	-3.55318	-4.90998	3.54413	4.62362	-3.53898	-4.62362	3.5531	4.34067	-3.54498	-4.34067	3.55313	3.90103	-3.55242	-3.90103	3.55389	3.26231	-3.55399	-3.26231	3.55527	2.80617	-3.55629	-2.80617
	3.5381	5.13835	-3.5322	-5.13835	3.53814	5.1869	-3.53749	-5.1869	3.52393	5.15015	-3.52473	-5.15015	3.53885	4.9116	-3.53819	-4.9116	3.52991	4.62197	-3.52396	-4.62197	3.53811	4.33528	-3.53075	-4.33528	3.53812	3.89406	-3.53818	-3.89406	3.53888	3.26149	-3.53972	-3.26149	3.54101	2.80437	-3.5413	-2.80437
	3.52313	5.13793	-3.51718	-5.13793	3.52316	5.18735	-3.52249	-5.18735	3.50891	5.14816	-3.50972	-5.14816	3.52311	4.91116	-3.5232	-4.91116	3.51488	4.62087	-3.50968	-4.62087	3.52312	4.33501	-3.51499	-4.33501	3.52313	3.88984	-3.52245	-3.88984	3.5239	3.26096	-3.52473	-3.26096	3.5253	2.80318	-3.52706	-2.80318
	3.50885	5.13831	-3.50142	-5.13831	3.50887	5.18406	-3.50747	-5.18406	3.49391	5.14702	-3.49472	-5.14702	3.50884	4.90933	-3.50891	-4.90933	3.4999	4.62015	-3.49472	-4.62015	3.50809	4.33637	-3.50071	-4.33637	3.5081	3.8864	-3.50816	-3.8864	3.50888	3.25882	-3.50898	-3.25882	3.5095	2.80127	-3.51204	-2.80127
	3.49385	5.13815	-3.48643	-5.13815	3.49313	5.18402	-3.49174	-5.18402	3.47969	5.14521	-3.47973	-5.14521	3.49386	4.90918	-3.49319	-4.90918	3.4849	4.61805	-3.47972	-4.61805	3.49311	4.3355	-3.48576	-4.3355	3.49311	3.87968	-3.49321	-3.87968	3.49463	3.2561	-3.49399	-3.2561	3.49526	2.79901	-3.49705	-2.79901
	3.47886	5.14024	-3.47146	-5.14024	3.47815	5.18308	-3.47748	-5.18308	3.46467	5.14329	-3.46475	-5.14329	3.47887	4.90767	-3.4782	-4.90767	3.46989	4.62011	-3.46395	-4.62011	3.47811	4.3328	-3.47077	-4.3328	3.47814	3.87239	-3.47894	-3.87239	3.47889	3.25443	-3.47899	-3.25443	3.48028	2.7988	-3.48206	-2.7988
	3.46312	5.14087	-3.45721	-5.14087	3.46315	5.18747	-3.46252	-5.18747	3.44894	5.14246	-3.44976	-5.14246	3.46388	4.9043	-3.4632	-4.9043	3.45415	4.62184	-3.449	-4.62184	3.46312	4.33373	-3.45577	-4.33373	3.46314	3.86696	-3.4632	-3.86696	3.46392	3.25312	-3.46402	-3.25312	3.46454	2.79906	-3.46707	-2.79906
	3.44888	5.13912	-3.44223	-5.13912	3.44818	5.18697	-3.44752	-5.18697	3.43397	5.1408	-3.43403	-5.1408	3.44889	4.90039	-3.44823	-4.90039	3.43915	4.62044	-3.43402	-4.62044	3.44813	4.33252	-3.44003	-4.33252	3.44816	3.86701	-3.44748	-3.86701	3.44892	3.25438	-3.44903	-3.25438	3.44953	2.79616	-3.45209	-2.79616
	3.43389	5.14097	-3.42651	-5.14097	3.43317	5.18609	-3.43253	-5.18609	3.41974	5.1382	-3.4198	-5.1382	3.43315	4.89959	-3.43323	-4.89959	3.42496	4.61788	-3.41904	-4.61788	3.43314	4.32634	-3.42583	-4.32634	3.43316	3.86763	-3.43323	-3.86763	3.43317	3.25853	-3.4348	-3.25853	3.43455	2.7986	-3.43711	-2.7986
	3.41818	5.13941	-3.41151	-5.13941	3.41896	5.18742	-3.41757	-5.18742	3.40475	5.13527	-3.40482	-5.13527	3.41891	4.9	-3.41826	-4.9	3.40919	4.61544	-3.40406	-4.61544	3.41819	4.32301	-3.41081	-4.32301	3.41819	3.86275	-3.41828	-3.86275	3.41895	3.25837	-3.41907	-3.25837	3.42108	2.80153	-3.42214	-2.80153
	3.40318	5.13973	-3.39728	-5.13973	3.40322	5.18486	-3.40257	-5.18486	3.38901	5.13519	-3.38983	-5.13519	3.40394	4.89919	-3.40328	-4.89919	3.39497	4.61485	-3.38908	-4.61485	3.40319	4.32524	-3.39585	-4.32524	3.4032	3.86176	-3.40254	-3.86176	3.40471	3.25402	-3.40409	-3.25402	3.40534	2.8001	-3.4079	-2.8001
	3.38894	5.13834	-3.38229	-5.13834	3.38822	5.18571	-3.38685	-5.18571	3.37401	5.13447	-3.37484	-5.13447	3.38894	4.89861	-3.3883	-4.89861	3.38	4.61501	-3.37483	-4.61501	3.38818	4.32853	-3.38087	-4.32853	3.38894	3.86221	-3.3883	-3.86221	3.38822	3.25515	-3.38835	-3.25515	3.39035	2.79814	-3.39216	-2.79814
	3.37395	5.13948	-3.36655	-5.13948	3.37324	5.18544	-3.37259	-5.18544	3.35978	5.13409	-3.35986	-5.13409	3.37321	4.89718	-3.3733	-4.89718	3.36423	4.61392	-3.35984	-4.61392	3.37321	4.32811	-3.36663	-4.32811	3.37396	3.8603	-3.37331	-3.8603	3.37399	3.25741	-3.37409	-3.25741	3.37536	2.79614	-3.37791	-2.79614
	3.35898	5.13787	-3.35231	-5.13787	3.35825	5.18475	-3.35762	-5.18475	3.34403	5.133	-3.34411	-5.133	3.35898	4.89635	-3.35832	-4.89635	3.35001	4.61291	-3.34412	-4.61291	3.35822	4.32602	-3.35015	-4.32602	3.35824	3.85765	-3.35758	-3.85765	3.35898	3.26121	-3.35989	-3.26121	3.36038	2.79472	-3.3622	-2.79472
	3.34398	5.13543	-3.3366	-5.13543	3.34325	5.18712	-3.34265	-5.18712	3.32906	5.13162	-3.3299	-5.13162	3.34323	4.89579	-3.34407	-4.89579	3.33502	4.612	-3.3299	-4.612	3.34322	4.32422	-3.33594	-4.32422	3.34325	3.85743	-3.34335	-3.85743	3.34399	3.26742	-3.34339	-3.26742	3.34538	2.79546	-3.34794	-2.79546
	3.32825	5.13477	-3.32236	-5.13477	3.3283	5.18368	-3.32765	-5.18368	3.31409	5.12956	-3.31492	-5.12956	3.32826	4.89595	-3.32911	-4.89595	3.32002	4.61028	-3.31417	-4.61028	3.329	4.32579	-3.32094	-4.32579	3.32826	3.85685	-3.32836	-3.85685	3.32904	3.27067	-3.32916	-3.27067	3.32967	2.79731	-3.33222	-2.79731
	3.31328	5.13363	-3.30737	-5.13363	3.31404	5.18086	-3.31268	-5.18086	3.29983	5.12702	-3.29992	-5.12702	3.31327	4.89315	-3.31338	-4.89315	3.30508	4.60731	-3.29991	-4.60731	3.31325	4.32546	-3.30595	-4.32546	3.31326	3.8591	-3.31337	-3.8591	3.31404	3.27247	-3.31419	-3.27247	3.31543	2.79763	-3.31651	-2.79763
	3.29902	5.13523	-3.29238	-5.13523	3.29905	5.18152	-3.29769	-5.18152	3.28486	5.12425	-3.28493	-5.12425	3.29903	4.89306	-3.2984	-4.89306	3.29006	4.60775	-3.2849	-4.60775	3.29828	4.32537	-3.29095	-4.32537	3.29829	3.85558	-3.29841	-3.85558	3.29906	3.27297	-3.29994	-3.27297	3.30043	2.79921	-3.30227	-2.79921
	3.28404	5.13372	-3.27664	-5.13372	3.28407	5.18292	-3.28194	-5.18292	3.2691	5.12344	-3.26996	-5.12344	3.28329	4.89103	-3.2834	-4.89103	3.27507	4.60644	-3.26918	-4.60644	3.28329	4.33024	-3.27523	-4.33024	3.28405	3.85786	-3.28339	-3.85786	3.28331	3.27362	-3.28496	-3.27362	3.28545	2.79556	-3.28727	-2.79556
	3.26904	5.13312	-3.26167	-5.13312	3.26832	5.18051	-3.26696	-5.18051	3.25484	5.12386	-3.25496	-5.12386	3.26907	4.88977	-3.2684	-4.88977	3.25933	4.60429	-3.25498	-4.60429	3.2683	4.33377	-3.25948	-4.33377	3.26906	3.86348	-3.26841	-3.86348	3.26907	3.27171	-3.26997	-3.27171	3.27045	2.79629	-3.27228	-2.79629
	3.25331	5.13266	-3.24745	-5.13266	3.25409	5.18183	-3.25274	-5.18183	3.23913	5.12208	-3.24	-5.12208	3.25332	4.89093	-3.25271	-4.89093	3.24512	4.60394	-3.23999	-4.60394	3.25255	4.33067	-3.24602	-4.33067	3.2533	3.86884	-3.2527	-3.86884	3.25409	3.27483	-3.25498	-3.27483	3.25548	2.79468	-3.25654	-2.79468
	3.23833	5.1328	-3.23247	-5.1328	3.23836	5.17848	-3.23775	-5.17848	3.22489	5.1194	-3.22501	-5.1194	3.23832	4.88738	-3.23845	-4.88738	3.23011	4.6013	-3.225	-4.6013	3.23832	4.32906	-3.23103	-4.32906	3.23833	3.87408	-3.23845	-3.87408	3.23984	3.27555	-3.23852	-3.27555	3.24049	2.79163	-3.24158	-2.79163
	3.22409	5.13028	-3.21747	-5.13028	3.22414	5.17726	-3.22277	-5.17726	3.20992	5.11701	-3.21003	-5.11701	3.22261	4.88807	-3.22348	-4.88807	3.21512	4.60333	-3.21	-4.60333	3.22335	4.32948	-3.21606	-4.32948	3.22262	3.88118	-3.22348	-3.88118	3.22413	3.27583	-3.22352	-3.27583	3.2255	2.79284	-3.22659	-2.79284
	3.20161	5.13265	-3.20173	-5.13265	3.20838	5.17659	-3.20702	-5.17659	3.19417	5.11838	-3.19503	-5.11838	3.20909	4.88758	-3.20849	-4.88758	3.19941	4.60447	-3.19502	-4.60447	3.20831	4.33001	-3.2003	-4.33001	3.20835	3.88428	-3.20848	-3.88428	3.20912	3.2718	-3.21005	-3.2718	3.21051	2.79436	-3.21236	-2.79436
	3.18661	5.13212	-3.1875	-5.13212	3.19338	5.17133	-3.19278	-5.17133	3.1792	5.11751	-3.18006	-5.11751	3.19412	4.88706	-3.19348	-4.88706	3.18517	4.60423	-3.17929	-4.60423	3.19335	4.32761	-3.18607	-4.32761	3.19337	3.88905	-3.19349	-3.88905	3.19413	3.26848	-3.19504	-3.26848	3.19552	2.79216	-3.1981	-2.79216
	3.17087	5.13176	-3.17252	-5.13176	3.1784	5.17123	-3.17705	-5.17123	3.16495	5.11651	-3.16503	-5.11651	3.17837	4.88869	-3.17852	-4.88869	3.17016	4.60178	-3.16425	-4.60178	3.17837	4.32954	-3.17107	-4.32954	3.17914	3.88885	-3.17852	-3.88885	3.17841	3.26502	-3.18005	-3.26502	3.18054	2.79274	-3.18163	-2.79274
	3.15584	5.13159	-3.15746	-5.13159	3.16341	5.16894	-3.16278	-5.16894	3.14991	5.11907	-3.15003	-5.11907	3.16411	4.88899	-3.16348	-4.88899	3.15514	4.60154	-3.15003	-4.60154	3.16339	4.32826	-3.15604	-4.32826	3.16337	3.88138	-3.16273	-3.88138	3.16416	3.2611	-3.16504	-3.2611	3.16629	2.7911	-3.16662	-2.7911
	3.14085	5.12758	-3.14174	-5.12758	3.14837	5.16697	-3.14779	-5.16697	3.13418	5.12087	-3.13431	-5.12087	3.14912	4.88808	-3.14848	-4.88808	3.14014	4.60274	-3.13504	-4.60274	3.14835	4.32935	-3.14107	-4.32935	3.14836	3.88014	-3.14775	-3.88014	3.14987	3.25902	-3.15004	-3.25902	3.14901	2.78836	-3.15312	-2.78836
	3.1266	5.12608	-3.12675	-5.12608	3.1334	5.16655	-3.1328	-5.16655	3.11993	5.11557	-3.12005	-5.11557	3.13412	4.88765	-3.13351	-4.88765	3.12516	4.60507	-3.12005	-4.60507	3.13336	4.32758	-3.12607	-4.32758	3.13338	3.87513	-3.13352	-3.87513	3.13414	3.2592	-3.13506	-3.2592	3.13402	2.78748	-3.13813	-2.78748
	3.11088	5.12653	-3.11175	-5.12653	3.1184	5.16551	-3.11781	-5.16551	3.10418	5.11355	-3.10506	-5.11355	3.11839	4.88585	-3.1185	-4.88585	3.11018	4.60818	-3.1043	-4.60818	3.11837	4.32635	-3.11108	-4.32635	3.11839	3.87152	-3.1185	-3.87152	3.11914	3.2591	-3.11931	-3.2591	3.12053	2.78795	-3.12239	-2.78795
	3.09589	5.12351	-3.09679	-5.12351	3.10342	5.164	-3.10282	-5.164	3.08998	5.11364	-3.09008	-5.11364	3.10338	4.88301	-3.10353	-4.88301	3.09518	4.60664	-3.08932	-4.60664	3.10338	4.3278	-3.09536	-4.3278	3.1034	3.86666	-3.10352	-3.86666	3.10417	3.25499	-3.10432	-3.25499	3.10556	2.78737	-3.10739	-2.78737
	3.08091	5.12167	-3.08254	-5.12167	3.08843	5.16348	-3.08785	-5.16348	3.07422	5.11381	-3.07511	-5.11381	3.0884	4.88242	-3.08854	-4.88242	3.0802	4.60668	-3.07436	-4.60668	3.08764	4.32296	-3.0811	-4.32296	3.0884	3.86288	-3.08854	-3.86288	3.08994	3.25168	-3.08934	-3.25168	3.09057	2.79151	-3.09241	-2.79151
	3.06593	5.12089	-3.06758	-5.12089	3.07345	5.16119	-3.07286	-5.16119	3.05923	5.11455	-3.06014	-5.11455	3.06594	4.88331	-3.07431	-4.88331	3.0652	4.6027	-3.05935	-4.6027	3.07343	4.32082	-3.06615	-4.32082	3.07418	3.86047	-3.07358	-3.86047	3.07345	3.25001	-3.07512	-3.25001	3.07557	2.78945	-3.07669	-2.78945
	3.05092	5.12016	-3.0526	-5.12016	3.05922	5.16137	-3.05788	-5.16137	3.04501	5.11189	-3.04515	-5.11189	3.05096	4.88116	-3.0586	-4.88116	3.05021	4.59963	-3.04514	-4.59963	3.05843	4.31837	-3.05116	-4.31837	3.05843	3.85747	-3.05785	-3.85747	3.0592	3.24972	-3.05863	-3.24972	3.06058	2.78897	-3.06096	-2.78897
	3.0367	5.11853	-3.03686	-5.11853	3.04272	5.16222	-3.04292	-5.16222	3.03001	5.10812	-3.03014	-5.10812	3.03671	4.87929	-3.0436	-4.87929	3.03521	4.59633	-3.02934	-4.59633	3.04344	4.32098	-3.03542	-4.32098	3.04346	3.85641	-3.0436	-3.85641	3.04422	3.24603	-3.04366	-3.24603	3.0456	2.78935	-3.04673	-2.78935
	3.02172	5.11752	-3.02112	-5.11752	3.02175	5.16192	-3.0279	-5.16192	3.01429	5.10628	-3.01516	-5.10628	3.02172	4.87651	-3.02862	-4.87651	3.02024	4.59438	-3.01439	-4.59438	3.02772	4.3115	-3.02119	-4.3115	3.02848	3.85812	-3.02861	-3.85812	3.02925	3.24669	-3.03015	-3.24669	3.03062	2.78734	-3.03172	-2.78734
	3.00673	5.11628	-3.00763	-5.11628	3.00602	5.16039	-3.01293	-5.16039	2.9993	5.10352	-3.00016	-5.10352	3.00676	4.87461	-3.01362	-4.87461	3.00527	4.59403	-3.00017	-4.59403	3.01346	4.31037	-3.00545	-4.31037	3.01347	3.86451	-3.01362	-3.86451	3.01349	3.24683	-3.01442	-3.24683	3.01562	2.78737	-3.01674	-2.78737
	2.99099	5.11807	-2.99264	-5.11807	2.99176	5.15945	-2.99719	-5.15945	2.98507	5.1005	-2.9852	-5.1005	2.99099	4.87343	-2.99863	-4.87343	2.99027	4.58906	-2.98519	-4.58906	2.99849	4.30499	-2.99121	-4.30499	2.99849	3.8616	-2.99864	-3.8616	3.00002	3.24465	-3.00018	-3.24465	2.99989	2.78826	-3.0025	-2.78826
	2.97676	5.11692	-2.97691	-5.11692	2.97605	5.1549	-2.98295	-5.1549	2.97007	5.09953	-2.97022	-5.09953	2.97679	4.87093	-2.98368	-4.87093	2.97455	4.58696	-2.96947	-4.58696	2.9835	4.30224	-2.97626	-4.30224	2.98352	3.86286	-2.98366	-3.86286	2.98504	3.24369	-2.98522	-3.24369	2.98491	2.785	-2.98754	-2.785
	2.96175	5.1133	-2.96196	-5.1133	2.96104	5.15292	-2.96799	-5.15292	2.95433	5.09888	-2.95449	-5.09888	2.96103	4.87291	-2.96868	-4.87291	2.9603	4.58158	-2.95446	-4.58158	2.96851	4.2997	-2.96049	-4.2997	2.96853	3.86212	-2.96944	-3.86212	2.96927	3.24591	-2.96874	-3.24591	2.97066	2.78208	-2.97256	-2.78208
	2.94601	5.11345	-2.94694	-5.11345	2.94604	5.15124	-2.953	-5.15124	2.93861	5.09806	-2.94022	-5.09806	2.94676	4.87194	-2.9537	-4.87194	2.94527	4.57979	-2.93947	-4.57979	2.95353	4.29423	-2.94625	-4.29423	2.95429	3.85875	-2.95372	-3.85875	2.95431	3.24146	-2.95447	-3.24146	2.95419	2.78128	-2.95757	-2.78128
	2.9318	5.11034	-2.93269	-5.11034	2.93108	5.15085	-2.93723	-5.15085	2.92435	5.09459	-2.92525	-5.09459	2.93182	4.86861	-2.93945	-4.86861	2.93033	4.57784	-2.92449	-4.57784	2.93853	4.29527	-2.93127	-4.29527	2.93931	3.85645	-2.93794	-3.85645	2.93932	3.24054	-2.9395	-3.24054	2.93996	2.78048	-2.94182	-2.78048
	2.91682	5.10733	-2.91696	-5.10733	2.91684	5.15038	-2.91551	-5.15038	2.90937	5.09293	-2.91027	-5.09293	2.91609	4.86924	-2.92372	-4.86924	2.91534	4.57574	-2.91024	-4.57574	2.92355	4.29348	-2.91629	-4.29348	2.92357	3.85348	-2.92297	-3.85348	2.92433	3.23884	-2.92525	-3.23884	2.9257	2.77855	-2.92757	-2.77855
	2.90105	5.10245	-2.902	-5.10245	2.90109	5.14872	-2.8998	-5.14872	2.89439	5.09095	-2.89605	-5.09095	2.90185	4.86824	-2.90873	-4.86824	2.90035	4.5781	-2.89455	-4.5781	2.90855	4.29162	-2.90057	-4.29162	2.90857	3.85473	-2.90873	-3.85473	2.90934	3.24329	-2.91027	-3.24329	2.91072	2.77664	-2.91335	-2.77664
	2.87858	5.10202	-2.88777	-5.10202	2.88611	5.14423	-2.88483	-5.14423	2.88013	5.09209	-2.88033	-5.09209	2.88683	4.86715	-2.89375	-4.86715	2.88537	4.57722	-2.8803	-4.57722	2.89358	4.28782	-2.88557	-4.28782	2.8936	3.85056	-2.89377	-3.85056	2.89435	3.24263	-2.89532	-3.24263	2.89574	2.77791	-2.89762	-2.77791
	2.86437	5.1002	-2.87278	-5.1002	2.87112	5.14454	-2.87059	-5.14454	2.86442	5.09187	-2.86534	-5.09187	2.87187	4.86552	-2.87879	-4.86552	2.87038	4.57991	-2.86458	-4.57991	2.87859	4.28933	-2.87136	-4.28933	2.8786	3.84626	-2.87804	-3.84626	2.88011	3.2395	-2.87884	-3.2395	2.88	2.77912	-2.8834	-2.77912
	2.84938	5.09689	-2.8578	-5.09689	2.84864	5.1451	-2.85558	-5.1451	2.84943	5.08909	-2.85031	-5.08909	2.85687	4.86719	-2.86454	-4.86719	2.8554	4.57778	-2.84955	-4.57778	2.86358	4.28872	-2.85559	-4.28872	2.8636	3.84563	-2.8638	-3.84563	2.86437	3.24231	-2.86385	-3.24231	2.86576	2.77637	-2.86692	-2.77637
	2.83437	5.09342	-2.84204	-5.09342	2.83366	5.14173	-2.83985	-5.14173	2.83518	5.0896	-2.83459	-5.0896	2.84113	4.86638	-2.84879	-4.86638	2.84038	4.57773	-2.83458	-4.57773	2.84863	4.28864	-2.84136	-4.28864	2.84865	3.84364	-2.8488	-3.84364	2.84941	3.24319	-2.84884	-3.24319	2.85079	2.77518	-2.85267	-2.77518
	2.81864	5.09206	-2.82707	-5.09206	2.81867	5.14174	-2.82561	-5.14174	2.81944	5.08768	-2.82035	-5.08768	2.82692	4.86404	-2.83454	-4.86404	2.8247	4.5777	-2.82037	-4.5777	2.83363	4.28717	-2.82641	-4.28717	2.83365	3.84105	-2.83305	-3.84105	2.83441	3.23935	-2.8346	-3.23935	2.83579	2.77338	-2.83767	-2.77338
	2.80364	5.08901	-2.81282	-5.08901	2.80368	5.14007	-2.81061	-5.14007	2.80445	5.08721	-2.80536	-5.08721	2.81117	4.86093	-2.81882	-4.86093	2.80967	4.57838	-2.80536	-4.57838	2.81864	4.28792	-2.81063	-4.28792	2.81864	3.84033	-2.81882	-3.84033	2.81944	3.2355	-2.82037	-3.2355	2.8208	2.77165	-2.82344	-2.77165
	2.78865	5.08791	-2.79708	-5.08791	2.78869	5.13805	-2.79563	-5.13805	2.79021	5.08384	-2.79039	-5.08384	2.79692	4.85965	-2.80459	-4.85965	2.79544	4.57665	-2.79037	-4.57665	2.80364	4.28662	-2.79639	-4.28662	2.80365	3.83994	-2.80383	-3.83994	2.80367	3.2391	-2.80389	-3.2391	2.80581	2.76724	-2.80695	-2.76724
	2.77292	5.08659	-2.78284	-5.08659	2.77446	5.13606	-2.78065	-5.13606	2.77448	5.08543	-2.77464	-5.08543	2.78194	4.85921	-2.78886	-4.85921	2.78045	4.57542	-2.77463	-4.57542	2.7879	4.28295	-2.78068	-4.28295	2.78867	3.83537	-2.78885	-3.83537	2.78944	3.23713	-2.78966	-3.23713	2.79083	2.76593	-2.78522	-2.76593
	2.7594	5.0871	-2.76786	-5.0871	2.7587	5.13459	-2.76494	-5.13459	2.75948	5.07982	-2.7604	-5.07982	2.76615	4.85639	-2.77459	-4.85639	2.76616	4.57078	-2.75964	-4.57078	2.77369	4.27817	-2.76641	-4.27817	2.77369	3.83168	-2.77386	-3.83168	2.7737	3.23904	-2.7754	-3.23904	2.77583	2.7635	-2.76951	-2.7635
	2.74444	5.09089	-2.75214	-5.09089	2.74371	5.13088	-2.75069	-5.13088	2.74525	5.07689	-2.74544	-5.07689	2.75119	4.85385	-2.75889	-4.85385	2.7512	4.56708	-2.74468	-4.56708	2.75865	4.28117	-2.75068	-4.28117	2.75867	3.82664	-2.75888	-3.82664	2.75945	3.23607	-2.75967	-3.23607	2.75933	2.76063	-2.75525	-2.76063
	2.72943	5.09016	-2.73789	-5.09016	2.72871	5.13218	-2.7357	-5.13218	2.73025	5.07729	-2.72969	-5.07729	2.73694	4.85455	-2.7439	-4.85455	2.73547	4.5675	-2.72969	-4.5675	2.74365	4.27974	-2.73571	-4.27974	2.74368	3.82224	-2.74315	-3.82224	2.74445	3.23677	-2.74546	-3.23677	2.74584	2.75769	-2.74028	-2.75769
	2.71372	5.08675	-2.72292	-5.08675	2.71451	5.12591	-2.72071	-5.12591	2.7153	5.07459	-2.71546	-5.07459	2.72198	4.85081	-2.7289	-4.85081	2.72048	4.56444	-2.71544	-4.56444	2.72869	4.27977	-2.72149	-4.27977	2.7287	3.82316	-2.72891	-3.82316	2.72947	3.23527	-2.73045	-3.23527	2.73086	2.75466	-2.72605	-2.75466
	2.6995	5.08434	-2.70717	-5.08434	2.69877	5.12528	-2.70573	-5.12528	2.70031	5.07496	-2.70048	-5.07496	2.70625	4.84822	-2.71392	-4.84822	2.70553	4.56326	-2.69972	-4.56326	2.71373	4.27973	-2.70651	-4.27973	2.71373	3.81956	-2.71466	-3.81956	2.7145	3.23516	-2.71473	-3.23516	2.71589	2.75531	-2.70954	-2.75531
	2.68374	5.08313	-2.69293	-5.08313	2.68379	5.12606	-2.68998	-5.12606	2.68531	5.0723	-2.68548	-5.0723	2.69124	4.84862	-2.69894	-4.84862	2.69053	4.56303	-2.68548	-4.56303	2.69872	4.28135	-2.69078	-4.28135	2.69877	3.8209	-2.69894	-3.8209	2.70026	3.23338	-2.69899	-3.23338	2.70089	2.75193	-2.69382	-2.75193
	2.6695	5.07999	-2.67798	-5.07999	2.66953	5.12149	-2.67577	-5.12149	2.67031	5.07139	-2.6705	-5.07139	2.677	4.8464	-2.68471	-4.8464	2.67552	4.56081	-2.6705	-4.56081	2.68375	4.27995	-2.67654	-4.27995	2.68376	3.81775	-2.68322	-3.81775	2.68454	3.23001	-2.68475	-3.23001	2.68592	2.75135	-2.68034	-2.75135
	2.6545	5.08411	-2.66223	-5.08411	2.6538	5.11602	-2.66004	-5.11602	2.65532	5.06802	-2.65552	-5.06802	2.66201	4.84734	-2.66897	-4.84734	2.66052	4.55934	-2.65478	-4.55934	2.66873	4.27818	-2.66156	-4.27818	2.66799	3.8145	-2.66822	-3.8145	2.66953	3.22952	-2.67053	-3.22952	2.6694	2.74968	-2.66536	-2.74968
	2.63953	5.08074	-2.64724	-5.08074	2.63881	5.1121	-2.64579	-5.1121	2.63959	5.06648	-2.6398	-5.06648	2.64702	4.84347	-2.65399	-4.84347	2.64479	4.55762	-2.64127	-4.55762	2.65452	4.27602	-2.64656	-4.27602	2.65377	3.81534	-2.65401	-3.81534	2.65454	3.22755	-2.65479	-3.22755	2.65592	2.74921	-2.65038	-2.74921
	2.6238	5.0799	-2.63302	-5.0799	2.62383	5.1121	-2.63007	-5.1121	2.62536	5.06352	-2.62556	-5.06352	2.6313	4.84153	-2.63901	-4.84153	2.63057	4.5592	-2.62555	-4.5592	2.63877	4.27752	-2.63158	-4.27752	2.63879	3.82235	-2.63901	-3.82235	2.6403	3.23062	-2.63907	-3.23062	2.64018	2.74408	-2.6354	-2.74408
	2.60955	5.0751	-2.61802	-5.0751	2.60959	5.11156	-2.61584	-5.11156	2.61037	5.06478	-2.61057	-5.06478	2.61706	4.83997	-2.62401	-4.83997	2.61557	4.562	-2.60982	-4.562	2.62455	4.2778	-2.61587	-4.2778	2.62381	3.8255	-2.62402	-3.8255	2.62457	3.22895	-2.62557	-3.22895	2.62597	2.74591	-2.62041	-2.74591
	2.59384	5.07049	-2.60229	-5.07049	2.59385	5.10933	-2.6001	-5.10933	2.59538	5.06312	-2.5956	-5.06312	2.60209	4.84038	-2.6083	-4.84038	2.6006	4.56127	-2.59486	-4.56127	2.60881	4.27287	-2.60161	-4.27287	2.60883	3.83007	-2.60905	-3.83007	2.60959	3.22553	-2.61059	-3.22553	2.61099	2.74638	-2.60616	-2.74638
	2.57883	5.06748	-2.58807	-5.06748	2.57884	5.10346	-2.58587	-5.10346	2.57888	5.05794	-2.58061	-5.05794	2.58631	4.83702	-2.59408	-4.83702	2.58561	4.56189	-2.57987	-4.56189	2.59382	4.27093	-2.58664	-4.27093	2.59459	3.83039	-2.59406	-3.83039	2.5946	3.22594	-2.59487	-3.22594	2.59449	2.74433	-2.5897	-2.74433
	2.56381	5.06544	-2.57308	-5.06544	2.56387	5.10305	-2.5709	-5.10305	2.56391	5.05408	-2.56563	-5.05408	2.57209	4.83829	-2.57907	-4.83829	2.5706	4.56114	-2.56485	-4.56114	2.57882	4.26978	-2.57092	-4.26978	2.57884	3.83195	-2.57983	-3.83195	2.58036	3.23062	-2.57987	-3.23062	2.58023	2.74119	-2.57471	-2.74119
	2.54886	5.06204	-2.55809	-5.06204	2.54889	5.10087	-2.55589	-5.10087	2.54966	5.04976	-2.55065	-5.04976	2.5571	4.83651	-2.56409	-4.83651	2.55488	4.56063	-2.54993	-4.56063	2.56383	4.26562	-2.55592	-4.26562	2.5646	3.83084	-2.56335	-3.83084	2.56386	3.22958	-2.56564	-3.22958	2.56451	2.73819	-2.56047	-2.73819
	2.53386	5.05934	-2.54236	-5.05934	2.53391	5.0961	-2.54092	-5.0961	2.53468	5.0487	-2.53564	-5.0487	2.54212	4.83281	-2.5491	-4.83281	2.54064	4.55636	-2.5349	-4.55636	2.54883	4.25726	-2.54167	-4.25726	2.54887	3.83182	-2.54912	-3.83182	2.54962	3.22791	-2.55067	-3.22791	2.551	2.73836	-2.5455	-2.73836
	2.5204	5.05728	-2.52739	-5.05728	2.51892	5.09577	-2.52594	-5.09577	2.52045	5.04869	-2.52069	-5.04869	2.52714	4.83112	-2.53412	-4.83112	2.52565	4.5524	-2.52068	-4.5524	2.53387	4.25644	-2.52596	-4.25644	2.53466	3.8333	-2.53488	-3.8333	2.53391	3.22838	-2.53567	-3.22838	2.53605	2.73297	-2.53051	-2.73297
	2.50465	5.05344	-2.51314	-5.05344	2.50393	5.09541	-2.51093	-5.09541	2.50471	5.04629	-2.5057	-5.04629	2.51141	4.82791	-2.51913	-4.82791	2.51067	4.55014	-2.50569	-4.55014	2.51888	4.25405	-2.5117	-4.25405	2.5189	3.83362	-2.51915	-3.83362	2.51967	3.22605	-2.51921	-3.22605	2.52106	2.73017	-2.51476	-2.73017
	2.49039	5.04936	-2.49816	-5.04936	2.48893	5.09193	-2.49597	-5.09193	2.49047	5.04414	-2.49069	-5.04414	2.49638	4.82901	-2.50416	-4.82901	2.49567	4.54734	-2.48994	-4.54734	2.5039	4.25481	-2.496	-4.25481	2.50392	3.8299	-2.50417	-3.8299	2.50469	3.22654	-2.50572	-3.22654	2.50532	2.73163	-2.4998	-2.73163
	2.47392	5.0477	-2.48318	-5.0477	2.47395	5.08837	-2.48024	-5.08837	2.47473	5.04177	-2.47572	-5.04177	2.48217	4.82632	-2.48916	-4.82632	2.48069	4.54251	-2.47572	-4.54251	2.48892	4.25204	-2.48176	-4.25204	2.4889	3.82637	-2.48918	-3.82637	2.48969	3.22468	-2.48997	-3.22468	2.49107	2.73377	-2.48555	-2.73377
	2.46041	5.04798	-2.46819	-5.04798	2.45894	5.08195	-2.46598	-5.08195	2.45973	5.03981	-2.46069	-5.03981	2.46716	4.82569	-2.47419	-4.82569	2.46496	4.54079	-2.45918	-4.54079	2.4739	4.2531	-2.46675	-4.2531	2.47393	3.82375	-2.47419	-3.82375	2.47544	3.22323	-2.47499	-3.22323	2.47608	2.72945	-2.47058	-2.72945
	2.4454	5.04717	-2.45316	-5.04717	2.4439	5.08277	-2.45096	-5.08277	2.44545	5.03693	-2.44571	-5.03693	2.4514	4.82212	-2.45917	-4.82212	2.45067	4.53308	-2.44494	-4.53308	2.45889	4.2514	-2.45172	-4.2514	2.45892	3.82268	-2.45992	-3.82268	2.45969	3.22137	-2.45921	-3.22137	2.46111	2.72491	-2.45553	-2.72491
	2.42891	5.04719	-2.43744	-5.04719	2.42893	5.08105	-2.43673	-5.08105	2.43047	5.03752	-2.43073	-5.03752	2.43716	4.81744	-2.44416	-4.81744	2.43567	4.52772	-2.43072	-4.52772	2.44389	4.25143	-2.43675	-4.25143	2.44315	3.82417	-2.44416	-3.82417	2.44465	3.21586	-2.44497	-3.21586	2.44606	2.72279	-2.44129	-2.72279
	2.41389	5.04541	-2.42317	-5.04541	2.41394	5.07958	-2.421	-5.07958	2.41548	5.03843	-2.41574	-5.03843	2.42142	4.81076	-2.42993	-4.81076	2.41994	4.52596	-2.41498	-4.52596	2.42891	4.24945	-2.42177	-4.24945	2.42894	3.81835	-2.42844	-3.81835	2.42968	3.21329	-2.42999	-3.21329	2.43108	2.71961	-2.4248	-2.71961
	2.40042	5.04434	-2.40746	-5.04434	2.39894	5.07589	-2.406	-5.07589	2.39972	5.03859	-2.40075	-5.03859	2.40717	4.80765	-2.41421	-4.80765	2.40569	4.52319	-2.39997	-4.52319	2.41389	4.25009	-2.40677	-4.25009	2.41392	3.81626	-2.41346	-3.81626	2.41395	3.21208	-2.415	-3.21208	2.41608	2.71707	-2.40985	-2.71707
	2.38468	5.04322	-2.39247	-5.04322	2.38472	5.0738	-2.39028	-5.0738	2.38473	5.03372	-2.38577	-5.03372	2.39217	4.80324	-2.39996	-4.80324	2.38997	4.52119	-2.38502	-4.52119	2.3989	4.25217	-2.39178	-4.25217	2.39892	3.8117	-2.39922	-3.8117	2.39896	3.21489	-2.39927	-3.21489	2.40108	2.71442	-2.39486	-2.71442
	2.37045	5.03819	-2.37748	-5.03819	2.36824	5.0696	-2.37604	-5.0696	2.36977	5.02955	-2.37079	-5.02955	2.3772	4.80307	-2.38423	-4.80307	2.37572	4.52193	-2.37003	-4.52193	2.38393	4.24726	-2.3768	-4.24726	2.38393	3.81098	-2.38424	-3.81098	2.38472	3.21491	-2.38502	-3.21491	2.3861	2.71333	-2.38061	-2.71333
	2.35396	5.03472	-2.3625	-5.03472	2.354	5.0663	-2.3603	-5.0663	2.35477	5.03122	-2.35505	-5.03122	2.36222	4.79946	-2.36925	-4.79946	2.36075	4.5193	-2.35579	-4.5193	2.36896	4.24566	-2.36108	-4.24566	2.36896	3.80996	-2.3685	-3.80996	2.37049	3.21827	-2.36932	-3.21827	2.37112	2.71232	-2.36488	-2.71232
	2.33899	5.03253	-2.34751	-5.03253	2.33901	5.06408	-2.34609	-5.06408	2.34055	5.02894	-2.3408	-5.02894	2.34648	4.79422	-2.35426	-4.79422	2.34577	4.51819	-2.34079	-4.51819	2.35398	4.24341	-2.34762	-4.24341	2.35398	3.80612	-2.35352	-3.80612	2.35475	3.21691	-2.35581	-3.21691	2.35613	2.70967	-2.35065	-2.70967
	2.32548	5.02717	-2.33329	-5.02717	2.32402	5.05998	-2.33033	-5.05998	2.3248	5.02514	-2.32584	-5.02514	2.33149	4.79317	-2.33929	-4.79317	2.33002	4.51776	-2.32583	-4.51776	2.33898	4.23834	-2.33187	-4.23834	2.33899	3.80171	-2.33928	-3.80171	2.33977	3.21769	-2.34083	-3.21769	2.34116	2.70767	-2.33565	-2.70767
	2.30973	5.0216	-2.31755	-5.0216	2.30904	5.05834	-2.31532	-5.05834	2.3098	5.02031	-2.31084	-5.02031	2.3165	4.78818	-2.32504	-4.78818	2.31577	4.51634	-2.3101	-4.51634	2.32397	4.23408	-2.31686	-4.23408	2.32398	3.79912	-2.3243	-3.79912	2.32476	3.21368	-2.3251	-3.21368	2.32614	2.70617	-2.32067	-2.70617
	2.29551	5.01926	-2.30257	-5.01926	2.29404	5.0517	-2.30037	-5.0517	2.29558	5.01797	-2.29511	-5.01797	2.30228	4.78637	-2.30932	-4.78637	2.3008	4.51604	-2.29509	-4.51604	2.30899	4.23242	-2.30113	-4.23242	2.30903	3.79047	-2.30857	-3.79047	2.30903	3.2157	-2.31085	-3.2157	2.31116	2.70583	-2.30569	-2.70583
	2.27978	5.01386	-2.28833	-5.01386	2.27982	5.04884	-2.2854	-5.04884	2.27985	5.01394	-2.28089	-5.01394	2.28728	4.78372	-2.29431	-4.78372	2.28581	4.51412	-2.28088	-4.51412	2.29403	4.2253	-2.28615	-4.2253	2.29402	3.787	-2.29432	-3.787	2.29405	3.21638	-2.29513	-3.21638	2.29617	2.70786	-2.29069	-2.70786
	2.26553	5.01099	-2.27335	-5.01099	2.26408	5.0478	-2.27117	-5.0478	2.26485	5.00967	-2.2659	-5.00967	2.27156	4.78322	-2.27934	-4.78322	2.27082	4.51177	-2.2659	-4.51177	2.27904	4.22298	-2.27116	-4.22298	2.27905	3.78626	-2.27936	-3.78626	2.27981	3.21273	-2.28091	-3.21273	2.2812	2.71046	-2.27574	-2.71046
	2.25056	5.01126	-2.25837	-5.01126	2.24908	5.0472	-2.25618	-5.0472	2.24987	5.00608	-2.25092	-5.00608	2.25657	4.78024	-2.26436	-4.78024	2.25509	4.5093	-2.2509	-4.5093	2.26406	4.21731	-2.25695	-4.21731	2.26406	3.78205	-2.26437	-3.78205	2.26558	3.20658	-2.26441	-3.20658	2.26622	2.70828	-2.26076	-2.70828
	2.23406	5.01065	-2.24339	-5.01065	2.23408	5.04195	-2.24044	-5.04195	2.23562	5.00668	-2.23592	-5.00668	2.24157	4.77961	-2.24938	-4.77961	2.24087	4.5064	-2.23592	-4.5064	2.24907	4.21825	-2.2412	-4.21825	2.24981	3.77753	-2.24863	-3.77753	2.24984	3.20161	-2.25017	-3.20161	2.25123	2.70739	-2.24576	-2.70739
	2.21982	5.00774	-2.22839	-5.00774	2.21911	5.03771	-2.2262	-5.03771	2.22065	5.00736	-2.22095	-5.00736	2.22734	4.77708	-2.2269	-4.77708	2.2251	4.49922	-2.2202	-4.49922	2.23482	4.21789	-2.22696	-4.21789	2.23408	3.77425	-2.2344	-3.77425	2.23561	3.19626	-2.2352	-3.19626	2.23623	2.71021	-2.23077	-2.71021
	2.20484	5.00431	-2.21342	-5.00431	2.20412	5.03572	-2.21121	-5.03572	2.20491	5.00264	-2.20596	-5.00264	2.21159	4.77469	-2.21192	-4.77469	2.21014	4.49875	-2.20595	-4.49875	2.21906	4.21614	-2.21123	-4.21614	2.21907	3.76865	-2.21941	-3.76865	2.21986	3.19246	-2.22096	-3.19246	2.22124	2.70974	-2.2158	-2.70974
	2.1906	5.00291	-2.19768	-5.00291	2.18916	5.03161	-2.19624	-5.03161	2.18992	4.99975	-2.19098	-4.99975	2.19661	4.77301	-2.19769	-4.77301	2.19589	4.49634	-2.19025	-4.49634	2.2041	4.21117	-2.19625	-4.21117	2.2041	3.77172	-2.20366	-3.77172	2.20413	3.19246	-2.20522	-3.19246	2.20626	2.70742	-2.20081	-2.70742
	2.17563	4.99813	-2.18345	-4.99813	2.17341	5.02647	-2.18124	-5.02647	2.17567	4.99851	-2.17601	-4.99851	2.1824	4.77029	-2.18195	-4.77029	2.18089	4.48951	-2.17527	-4.48951	2.18911	4.2077	-2.18127	-4.2077	2.18986	3.76821	-2.18869	-3.76821	2.18916	3.18667	-2.191	-3.18667	2.1913	2.70422	-2.18656	-2.70422
	2.15989	4.99906	-2.16847	-4.99906	2.15919	5.0243	-2.16626	-5.0243	2.15996	4.99751	-2.16025	-4.99751	2.16739	4.76749	-2.16698	-4.76749	2.16593	4.48637	-2.16024	-4.48637	2.17411	4.20463	-2.16704	-4.20463	2.17412	3.76391	-2.17447	-3.76391	2.1749	3.18419	-2.17602	-3.18419	2.17628	2.70212	-2.17085	-2.70212
	2.1449	4.99902	-2.15347	-4.99902	2.14418	5.02302	-2.15054	-5.02302	2.14499	4.99206	-2.14604	-4.99206	2.15243	4.76344	-2.15198	-4.76344	2.15018	4.4828	-2.14526	-4.4828	2.15913	4.19849	-2.1513	-4.19849	2.15914	3.76464	-2.15948	-3.76464	2.15991	3.18013	-2.16102	-3.18013	2.16131	2.69962	-2.15585	-2.69962
	2.12915	4.99578	-2.13849	-4.99578	2.12919	5.01673	-2.13629	-5.01673	2.13071	4.98995	-2.13104	-4.98995	2.13667	4.762	-2.137	-4.762	2.13518	4.48103	-2.13029	-4.48103	2.14414	4.19624	-2.13704	-4.19624	2.14491	3.76038	-2.14449	-3.76038	2.14418	3.18017	-2.14455	-3.18017	2.14633	2.69438	-2.14161	-2.69438
	2.11417	4.99463	-2.12201	-4.99463	2.1142	5.00982	-2.12131	-5.00982	2.11498	4.98799	-2.11605	-4.98799	2.12241	4.75684	-2.12201	-4.75684	2.12095	4.47792	-2.11603	-4.47792	2.12916	4.1942	-2.12133	-4.1942	2.12918	3.75933	-2.12951	-3.75933	2.12993	3.17709	-2.13031	-3.17709	2.13132	2.68941	-2.12588	-2.68941
	2.09989	4.98879	-2.10849	-4.98879	2.09918	5.00416	-2.10554	-5.00416	2.10071	4.98086	-2.10102	-4.98086	2.10742	4.75132	-2.10699	-4.75132	2.10517	4.47394	-2.10104	-4.47394	2.11417	4.19195	-2.1063	-4.19195	2.11418	3.75989	-2.11452	-3.75989	2.11497	3.17989	-2.11531	-3.17989	2.11558	2.68749	-2.11162	-2.68749
	2.0849	4.98668	-2.09348	-4.98668	2.08419	5.00655	-2.09129	-5.00655	2.08498	4.97428	-2.08603	-4.97428	2.0924	4.74744	-2.09199	-4.74744	2.09093	4.47242	-2.0853	-4.47242	2.09913	4.18295	-2.09204	-4.18295	2.09915	3.7598	-2.09874	-3.7598	2.09993	3.1786	-2.10104	-3.1786	2.10131	2.68677	-2.09587	-2.68677
	2.06916	4.98431	-2.0785	-4.98431	2.0692	5.00002	-2.0763	-5.00002	2.07074	4.96652	-2.07106	-4.96652	2.07668	4.74639	-2.077	-4.74639	2.07595	4.47308	-2.07029	-4.47308	2.08416	4.17953	-2.07708	-4.17953	2.08417	3.75637	-2.08452	-3.75637	2.08495	3.1818	-2.08605	-3.1818	2.08556	2.68549	-2.07939	-2.68549
	2.05342	4.98108	-2.06351	-4.98108	2.05494	4.99696	-2.06132	-4.99696	2.05574	4.96396	-2.05606	-4.96396	2.06242	4.74017	-2.06203	-4.74017	2.06096	4.4651	-2.05531	-4.4651	2.06915	4.17788	-2.06134	-4.17788	2.06842	3.75886	-2.06953	-3.75886	2.06995	3.17832	-2.07106	-3.17832	2.07133	2.67994	-2.06514	-2.67994
	2.03993	4.97496	-2.04853	-4.97496	2.03922	4.99403	-2.04558	-4.99403	2.04072	4.95644	-2.04108	-4.95644	2.04742	4.73434	-2.04703	-4.73434	2.04595	4.46114	-2.04105	-4.46114	2.05343	4.17389	-2.0471	-4.17389	2.0542	3.7504	-2.05378	-3.7504	2.05497	3.17421	-2.05608	-3.17421	2.05633	2.68153	-2.05016	-2.68153
	2.02569	4.97336	-2.0328	-4.97336	2.02422	4.99635	-2.03135	-4.99635	2.02501	4.95192	-2.02609	-4.95192	2.03246	4.73234	-2.03205	-4.73234	2.03022	4.46115	-2.0261	-4.46115	2.03918	4.17386	-2.03211	-4.17386	2.03994	3.74779	-2.03955	-3.74779	2.03921	3.17641	-2.04035	-3.17641	2.04135	2.67823	-2.03593	-2.67823
	2.01072	4.96908	-2.01856	-4.96908	2.00999	4.99007	-2.01637	-4.99007	2.01078	4.95118	-2.01112	-4.95118	2.01672	4.72988	-2.01708	-4.72988	2.01599	4.4611	-2.01036	-4.4611	2.02416	4.1675	-2.01715	-4.1675	2.0242	3.74491	-2.02457	-3.74491	2.0257	3.17657	-2.02611	-3.17657	2.02561	2.6765	-2.02095	-2.6765
	1.99497	4.9647	-2.00357	-4.9647	1.99502	4.98299	-2.0014	-4.98299	1.99579	4.95105	-1.99539	-4.95105	2.00247	4.7262	-2.00209	-4.7262	2.001	4.45985	-1.99613	-4.45985	2.00922	4.16975	-2.00142	-4.16975	2.00921	3.7401	-2.0096	-3.7401	2.01002	3.1747	-2.01038	-3.1747	2.01062	2.67241	-2.00447	-2.67241
	1.98	4.96256	-1.9886	-4.96256	1.97926	4.98334	-1.98639	-4.98334	1.98005	4.94354	-1.98114	-4.94354	1.98675	4.71982	-1.9871	-4.71982	1.98527	4.45465	-1.98115	-4.45465	1.99425	4.16398	-1.98717	-4.16398	1.99424	3.73724	-1.99386	-3.73724	1.99499	3.16935	-1.99616	-3.16935	1.99566	2.67021	-1.99023	-2.67021
	1.96498	4.95891	-1.9736	-4.95891	1.96428	4.97898	-1.97141	-4.97898	1.96506	4.93818	-1.96615	-4.93818	1.97247	4.72077	-1.97212	-4.72077	1.97102	4.45185	-1.96539	-4.45185	1.97923	4.15704	-1.97217	-4.15704	1.97926	3.73162	-1.97886	-3.73162	1.98003	3.16787	-1.98116	-3.16787	1.98141	2.66961	-1.97599	-2.66961
	1.95002	4.95223	-1.95788	-4.95223	1.9493	4.97415	-1.95643	-4.97415	1.94933	4.93673	-1.95119	-4.93673	1.95675	4.71744	-1.95637	-4.71744	1.95603	4.44736	-1.95041	-4.44736	1.96426	4.15522	-1.9572	-4.15522	1.96425	3.7271	-1.96463	-3.7271	1.96578	3.16276	-1.96616	-3.16276	1.96643	2.6699	-1.96101	-2.6699
	1.93501	4.94769	-1.94289	-4.94769	1.93429	4.96658	-1.94143	-4.96658	1.93509	4.93456	-1.93619	-4.93456	1.94177	4.71122	-1.94214	-4.71122	1.94106	4.44371	-1.9362	-4.44371	1.94926	4.15334	-1.94221	-4.15334	1.94925	3.72376	-1.94963	-3.72376	1.95006	3.16173	-1.9512	-3.16173	1.94994	2.66432	-1.94675	-2.66432
	1.92004	4.94317	-1.92792	-4.94317	1.91933	4.96606	-1.92572	-4.96606	1.92086	4.92894	-1.92121	-4.92894	1.92755	4.70615	-1.92716	-4.70615	1.92608	4.43958	-1.9212	-4.43958	1.93428	4.14946	-1.92726	-4.14946	1.93427	3.72099	-1.93468	-3.72099	1.93505	3.15787	-1.93472	-3.15787	1.93643	2.65927	-1.93104	-2.65927
	1.90507	4.94029	-1.90544	-4.94029	1.90434	4.96047	-1.91149	-4.96047	1.90514	4.91953	-1.90548	-4.91953	1.91257	4.70392	-1.91219	-4.70392	1.91105	4.43727	-1.90548	-4.43727	1.92004	4.14178	-1.91151	-4.14178	1.92007	3.71456	-1.91968	-3.71456	1.91934	3.15686	-1.91973	-3.15686	1.92146	2.65969	-1.91531	-2.65969
	1.89006	4.93558	-1.8912	-4.93558	1.88861	4.95928	-1.89649	-4.95928	1.89089	4.9163	-1.89124	-4.9163	1.89757	4.70489	-1.8972	-4.70489	1.89534	4.43377	-1.89049	-4.43377	1.90431	4.13893	-1.89651	-4.13893	1.90433	3.71432	-1.90468	-3.71432	1.90509	3.15501	-1.90551	-3.15501	1.90649	2.65405	-1.90108	-2.65405
	1.87509	4.93171	-1.8762	-4.93171	1.87435	4.95009	-1.88075	-4.95009	1.87591	4.91235	-1.87624	-4.91235	1.88184	4.69743	-1.88296	-4.69743	1.88111	4.42851	-1.87549	-4.42851	1.88931	4.13701	-1.88227	-4.13701	1.88932	3.71337	-1.8897	-3.71337	1.89011	3.15002	-1.89124	-3.15002	1.8915	2.65153	-1.88532	-2.65153
	1.86086	4.92718	-1.86048	-4.92718	1.85862	4.94727	-1.86652	-4.94727	1.86016	4.9052	-1.86125	-4.9052	1.86683	4.69244	-1.86722	-4.69244	1.86615	4.42002	-1.85977	-4.42002	1.87431	4.13393	-1.86729	-4.13393	1.87433	3.71747	-1.87395	-3.71747	1.87512	3.14754	-1.87401	-3.14754	1.87649	2.64635	-1.87108	-2.64635
	1.84508	4.91643	-1.8455	-4.91643	1.84439	4.9438	-1.85153	-4.9438	1.84516	4.89632	-1.84628	-4.89632	1.85263	4.68766	-1.85223	-4.68766	1.85113	4.4149	-1.84626	-4.4149	1.85932	4.12985	-1.85233	-4.12985	1.85938	3.71731	-1.85899	-3.71731	1.86013	3.146	-1.86052	-3.146	1.86152	2.6461	-1.85611	-2.6461
	1.83012	4.90782	-1.83126	-4.90782	1.8294	4.9372	-1.83656	-4.9372	1.83017	4.89373	-1.83056	-4.89373	1.83689	4.68627	-1.83727	-4.68627	1.83541	4.41083	-1.83056	-4.41083	1.84512	4.13034	-1.83733	-4.13034	1.84436	3.71621	-1.84476	-3.71621	1.84514	3.14706	-1.84555	-3.14706	1.84653	2.64386	-1.84188	-2.64386
	1.81588	4.89979	-1.81553	-4.89979	1.81443	4.9352	-1.82156	-4.9352	1.81519	4.88959	-1.81633	-4.88959	1.82264	4.67849	-1.82229	-4.67849	1.82041	4.40253	-1.81632	-4.40253	1.82936	4.12743	-1.82159	-4.12743	1.83015	3.71678	-1.82976	-3.71678	1.83014	3.14602	-1.83057	-3.14602	1.83154	2.63971	-1.82542	-2.63971
	1.80014	4.89292	-1.80053	-4.89292	1.79944	4.92896	-1.80659	-4.92896	1.80095	4.88462	-1.80132	-4.88462	1.80692	4.67745	-1.80805	-4.67745	1.80618	4.40028	-1.80132	-4.40028	1.8144	4.11929	-1.80736	-4.11929	1.8144	3.71261	-1.81405	-3.71261	1.81444	3.14464	-1.81633	-3.14464	1.81583	2.63685	-1.81042	-2.63685
	1.78515	4.88415	-1.78555	-4.88415	1.78444	4.92198	-1.79083	-4.92198	1.78522	4.87961	-1.78634	-4.87961	1.78517	4.68096	-1.7923	-4.68096	1.79121	4.39267	-1.78632	-4.39267	1.79938	4.11797	-1.79236	-4.11797	1.79941	3.70665	-1.79979	-3.70665	1.80094	3.13964	-1.80135	-3.13964	1.80232	2.63674	-1.79467	-2.63674
	1.77091	4.87888	-1.77058	-4.87888	1.76946	4.91716	-1.77662	-4.91716	1.77024	4.8782	-1.77135	-4.8782	1.7702	4.67209	-1.77732	-4.67209	1.77621	4.38807	-1.77134	-4.38807	1.78442	4.11082	-1.77736	-4.11082	1.78443	3.70225	-1.78406	-3.70225	1.78445	3.13924	-1.78561	-3.13924	1.78583	2.63114	-1.78119	-2.63114
	1.75515	4.87979	-1.75553	-4.87979	1.75444	4.91517	-1.7616	-4.91517	1.75521	4.88017	-1.75558	-4.88017	1.75518	4.66738	-1.76157	-4.66738	1.76121	4.38598	-1.75559	-4.38598	1.76942	4.10768	-1.76239	-4.10768	1.76947	3.70133	-1.76156	-3.70133	1.77021	3.13534	-1.76987	-3.13534	1.77161	2.63191	-1.76619	-2.63191
	1.74013	4.87491	-1.74129	-4.87491	1.73943	4.90622	-1.74659	-4.90622	1.74018	4.87756	-1.74133	-4.87756	1.74015	4.65705	-1.74729	-4.65705	1.7462	4.3808	-1.74134	-4.3808	1.75442	4.10315	-1.74736	-4.10315	1.7544	3.69866	-1.74729	-3.69866	1.75519	3.12907	-1.75485	-3.12907	1.75584	2.62975	-1.75117	-2.62975
	1.72441	4.86983	-1.72556	-4.86983	1.7177	4.9046	-1.73161	-4.9046	1.72524	4.87409	-1.72635	-4.87409	1.72517	4.64933	-1.73229	-4.64933	1.7312	4.37711	-1.72634	-4.37711	1.74015	4.09579	-1.73238	-4.09579	1.74017	3.69278	-1.73231	-3.69278	1.73943	3.12629	-1.7406	-3.12629	1.74158	2.62925	-1.73544	-2.62925
	1.70344	4.86573	-1.71058	-4.86573	1.70196	4.89845	-1.71661	-4.89845	1.71025	4.86854	-1.71134	-4.86854	1.70947	4.64463	-1.71735	-4.64463	1.7162	4.37127	-1.71135	-4.37127	1.7244	4.09143	-1.71663	-4.09143	1.72445	3.67981	-1.71656	-3.67981	1.7252	3.11884	-1.72563	-3.11884	1.72509	2.63121	-1.72119	-2.63121
	1.6877	4.86327	-1.69632	-4.86327	1.68698	4.89284	-1.70088	-4.89284	1.69525	4.86353	-1.69636	-4.86353	1.69519	4.64077	-1.70232	-4.64077	1.70123	4.36667	-1.69488	-4.36667	1.70944	4.08429	-1.70239	-4.08429	1.70944	3.67009	-1.70232	-3.67009	1.71022	3.11236	-1.71137	-3.11236	1.71085	2.63056	-1.70621	-2.63056
	1.67269	4.85853	-1.68058	-4.85853	1.67275	4.88417	-1.68664	-4.88417	1.68103	4.85791	-1.68138	-4.85791	1.68021	4.63466	-1.68735	-4.63466	1.68549	4.3619	-1.68064	-4.3619	1.69445	4.07803	-1.68739	-4.07803	1.69445	3.66287	-1.68736	-3.66287	1.69523	3.10494	-1.69638	-3.10494	1.69662	2.62693	-1.69122	-2.62693
	1.65772	4.85365	-1.66638	-4.85365	1.657	4.87804	-1.67166	-4.87804	1.66603	4.85058	-1.66641	-4.85058	1.66524	4.62839	-1.67238	-4.62839	1.67051	4.35904	-1.66566	-4.35904	1.6787	4.07708	-1.67241	-4.07708	1.68023	3.65346	-1.67238	-3.65346	1.67949	3.09704	-1.6814	-3.09704	1.68163	2.62628	-1.67622	-2.62628
	1.64273	4.84996	-1.65138	-4.84996	1.64279	4.87359	-1.65669	-4.87359	1.65105	4.84685	-1.65143	-4.84685	1.64947	4.62261	-1.65738	-4.62261	1.6555	4.35133	-1.65068	-4.35133	1.66447	4.07519	-1.6582	-4.07519	1.66448	3.65016	-1.65739	-3.65016	1.66525	3.09528	-1.66492	-3.09528	1.66664	2.62188	-1.66128	-2.62188
	1.6285	4.84416	-1.63641	-4.84416	1.62704	4.86942	-1.6417	-4.86942	1.63531	4.8374	-1.63644	-4.8374	1.63452	4.617	-1.64316	-4.617	1.64128	4.3459	-1.63645	-4.3459	1.65024	4.07007	-1.64247	-4.07007	1.64949	3.65088	-1.64241	-3.65088	1.65101	3.09397	-1.6507	-3.09397	1.65165	2.61919	-1.64628	-2.61919
	1.61276	4.84117	-1.62065	-4.84117	1.61204	4.86004	-1.62671	-4.86004	1.62033	4.83306	-1.62144	-4.83306	1.62026	4.61467	-1.62741	-4.61467	1.62553	4.3408	-1.62144	-4.3408	1.63525	4.07035	-1.62672	-4.07035	1.63451	3.64661	-1.62741	-3.64661	1.63527	3.08983	-1.63571	-3.08983	1.63593	2.62196	-1.6313	-2.62196
	1.59853	4.83412	-1.60566	-4.83412	1.59633	4.85137	-1.61097	-4.85137	1.60534	4.82686	-1.60571	-4.82686	1.60528	4.60902	-1.61242	-4.60902	1.61129	4.33314	-1.60646	-4.33314	1.61951	4.06852	-1.61249	-4.06852	1.62029	3.64112	-1.61167	-3.64112	1.62031	3.08839	-1.61997	-3.08839	1.6217	2.61222	-1.61629	-2.61222
	1.58278	4.82918	-1.59144	-4.82918	1.58207	4.84383	-1.59672	-4.84383	1.59035	4.82019	-1.59147	-4.82019	1.59029	4.60722	-1.59818	-4.60722	1.59635	4.32714	-1.59072	-4.32714	1.6045	4.06373	-1.59751	-4.06373	1.60451	3.63778	-1.59668	-3.63778	1.60531	3.0873	-1.60649	-3.0873	1.60669	2.61005	-1.60131	-2.61005
	1.5678	4.82244	-1.57646	-4.82244	1.56711	4.83502	-1.58177	-4.83502	1.57537	4.81452	-1.5765	-4.81452	1.57457	4.60806	-1.58245	-4.60806	1.58059	4.32321	-1.57574	-4.32321	1.58953	4.0606	-1.58178	-4.0606	1.58954	3.63478	-1.58172	-3.63478	1.59033	3.08083	-1.59074	-3.08083	1.59171	2.60751	-1.58632	-2.60751
	1.55357	4.81879	-1.56073	-4.81879	1.55211	4.83161	-1.56678	-4.83161	1.56112	4.80932	-1.56152	-4.80932	1.55957	4.60384	-1.56748	-4.60384	1.56635	4.32128	-1.56078	-4.32128	1.57457	4.0546	-1.56679	-4.0546	1.57456	3.63003	-1.56748	-3.63003	1.57534	3.07897	-1.57653	-3.07897	1.57674	2.60393	-1.5706	-2.60393
	1.53783	4.81501	-1.54577	-4.81501	1.5371	4.82744	-1.5518	-4.82744	1.54613	4.80569	-1.54653	-4.80569	1.54534	4.59627	-1.54576	-4.59627	1.55137	4.31576	-1.54579	-4.31576	1.55954	4.04809	-1.55182	-4.04809	1.55958	3.62627	-1.5525	-3.62627	1.56033	3.07748	-1.56079	-3.07748	1.56173	2.60181	-1.55638	-2.60181
	1.52283	4.81305	-1.53073	-4.81305	1.5229	4.82505	-1.53604	-4.82505	1.5304	4.80123	-1.53154	-4.80123	1.53035	4.58818	-1.53	-4.58818	1.53637	4.30997	-1.53078	-4.30997	1.54457	4.04353	-1.53681	-4.04353	1.54534	3.62246	-1.53749	-3.62246	1.54612	3.07721	-1.5458	-3.07721	1.54675	2.59827	-1.54137	-2.59827
	1.50787	4.80494	-1.51652	-4.80494	1.50641	4.81858	-1.52179	-4.81858	1.51542	4.79737	-1.51655	-4.79737	1.51539	4.57829	-1.51575	-4.57829	1.52138	4.30144	-1.51579	-4.30144	1.52962	4.03431	-1.52256	-4.03431	1.52961	3.61929	-1.52249	-3.61929	1.52965	3.07568	-1.5308	-3.07568	1.53028	2.59183	-1.52637	-2.59183
	1.49287	4.79904	-1.50152	-4.79904	1.49218	4.81493	-1.50756	-4.81493	1.50119	4.78792	-1.50156	-4.78792	1.49963	4.57182	-1.50004	-4.57182	1.50566	4.30024	-1.50081	-4.30024	1.51462	4.02916	-1.50684	-4.02916	1.51463	3.6145	-1.50752	-3.6145	1.51465	3.06998	-1.51656	-3.06998	1.51603	2.59036	-1.51064	-2.59036
	1.47787	4.79301	-1.48581	-4.79301	1.47718	4.80758	-1.49186	-4.80758	1.48546	4.78745	-1.4866	-4.78745	1.48538	4.56469	-1.48507	-4.56469	1.49067	4.29313	-1.48586	-4.29313	1.49886	4.02182	-1.49263	-4.02182	1.49964	3.6068	-1.49257	-3.6068	1.50042	3.06593	-1.50007	-3.06593	1.50179	2.58555	-1.49567	-2.58555
	1.46292	4.78781	-1.47084	-4.78781	1.4622	4.80398	-1.47686	-4.80398	1.4712	4.77967	-1.4716	-4.77967	1.4704	4.55749	-1.47008	-4.55749	1.47642	4.28819	-1.47086	-4.28819	1.48466	4.01442	-1.47689	-4.01442	1.48467	3.60229	-1.47757	-3.60229	1.48542	3.06457	-1.48587	-3.06457	1.4868	2.58342	-1.48071	-2.58342
	1.44867	4.77599	-1.45584	-4.77599	1.44721	4.79557	-1.4619	-4.79557	1.45622	4.76909	-1.45663	-4.76909	1.45467	4.552	-1.45509	-4.552	1.45994	4.28247	-1.45588	-4.28247	1.46965	4.00597	-1.46266	-4.00597	1.46966	3.59656	-1.46184	-3.59656	1.47044	3.0601	-1.47088	-3.0601	1.47107	2.58341	-1.46647	-2.58341
	1.43369	4.76741	-1.44084	-4.76741	1.43222	4.78853	-1.44688	-4.78853	1.44125	4.76153	-1.44162	-4.76153	1.43971	4.5449	-1.44084	-4.5449	1.44574	4.27641	-1.44087	-4.27641	1.45466	4.00185	-1.44763	-4.00185	1.45542	3.58973	-1.44758	-3.58973	1.45544	3.05548	-1.45665	-3.05548	1.45533	2.57793	-1.45221	-2.57793
	1.41795	4.76159	-1.4266	-4.76159	1.41724	4.78323	-1.43189	-4.78323	1.42551	4.7493	-1.42664	-4.7493	1.42545	4.53574	-1.42511	-4.53574	1.43146	4.27041	-1.42588	-4.27041	1.43895	3.99547	-1.43191	-3.99547	1.43971	3.58367	-1.43185	-3.58367	1.44047	3.05445	-1.44163	-3.05445	1.4411	2.57193	-1.43648	-2.57193
	1.40294	4.7538	-1.41162	-4.7538	1.40223	4.77389	-1.41691	-4.77389	1.41052	4.73816	-1.41166	-4.73816	1.41048	4.52552	-1.41011	-4.52552	1.4165	4.26026	-1.41165	-4.26026	1.4247	3.99091	-1.41691	-3.99091	1.42545	3.57975	-1.41762	-3.57975	1.42549	3.05086	-1.4259	-3.05086	1.42687	2.56667	-1.42147	-2.56667
	1.3872	4.74363	-1.39586	-4.74363	1.38724	4.7658	-1.40192	-4.7658	1.39552	4.72896	-1.39666	-4.72896	1.39546	4.52105	-1.39512	-4.52105	1.40149	4.25207	-1.39664	-4.25207	1.40894	3.98537	-1.40268	-3.98537	1.41048	3.5734	-1.40263	-3.5734	1.41047	3.04432	-1.41092	-3.04432	1.41188	2.56063	-1.40726	-2.56063
	1.37297	4.73386	-1.38164	-4.73386	1.37227	4.75831	-1.38619	-4.75831	1.38055	4.71939	-1.38244	-4.71939	1.37972	4.51712	-1.38014	-4.51712	1.3865	4.24657	-1.38093	-4.24657	1.39396	3.9776	-1.38697	-3.9776	1.39472	3.56928	-1.38764	-3.56928	1.39624	3.03837	-1.39667	-3.03837	1.39687	2.55739	-1.39149	-2.55739
	1.35722	4.72539	-1.36665	-4.72539	1.35726	4.74955	-1.37195	-4.74955	1.36554	4.71218	-1.36593	-4.71218	1.3655	4.51206	-1.36515	-4.51206	1.37077	4.24189	-1.36592	-4.24189	1.37971	3.97226	-1.37271	-3.97226	1.37973	3.56418	-1.37264	-3.56418	1.3805	3.03387	-1.38096	-3.03387	1.37367	2.5552	-1.37576	-2.5552
	1.34295	4.71842	-1.35091	-4.71842	1.34302	4.73612	-1.35699	-4.73612	1.35052	4.70567	-1.3517	-4.70567	1.35048	4.50342	-1.34943	-4.50342	1.35651	4.22891	-1.3517	-4.22891	1.36474	3.96417	-1.35776	-3.96417	1.35797	3.56186	-1.35768	-3.56186	1.36552	3.03013	-1.36671	-3.03013	1.3594	2.55473	-1.35483	-2.55473
	1.32799	4.71224	-1.33594	-4.71224	1.32728	4.73243	-1.34199	-4.73243	1.3363	4.69429	-1.33749	-4.69429	1.3355	4.49421	-1.33519	-4.49421	1.34152	4.22325	-1.33599	-4.22325	1.34898	3.95886	-1.34201	-3.95886	1.34224	3.55526	-1.3427	-3.55526	1.35051	3.02917	-1.35099	-3.02917	1.3444	2.55022	-1.33908	-2.55022
	1.31302	4.70165	-1.32169	-4.70165	1.31231	4.72339	-1.32698	-4.72339	1.32056	4.68116	-1.32248	-4.68116	1.31977	4.48758	-1.32022	-4.48758	1.32579	4.21154	-1.32173	-4.21154	1.33473	3.95183	-1.32775	-3.95183	1.32725	3.54923	-1.32694	-3.54923	1.33552	3.02303	-1.33599	-3.02303	1.32941	2.54427	-1.32332	-2.54427
	1.29727	4.69771	-1.30596	-4.69771	1.29808	4.71698	-1.31201	-4.71698	1.30561	4.67479	-1.30674	-4.67479	1.30555	4.47849	-1.30596	-4.47849	1.31157	4.20761	-1.30674	-4.20761	1.31977	3.94672	-1.31278	-3.94672	1.31228	3.54448	-1.31271	-3.54448	1.32055	3.01426	-1.321	-3.01426	1.31445	2.53853	-1.3091	-2.53853
	1.28307	4.68774	-1.29173	-4.68774	1.28234	4.71519	-1.29702	-4.71519	1.29062	4.66244	-1.29178	-4.66244	1.29057	4.46683	-1.29023	-4.46683	1.29659	4.19899	-1.29102	-4.19899	1.30402	3.9391	-1.29779	-3.9391	1.29731	3.53638	-1.29773	-3.53638	1.30557	3.01136	-1.30526	-3.01136	1.29949	2.53634	-1.2941	-2.53634
	1.26729	4.67807	-1.276	-4.67807	1.26733	4.70807	-1.28204	-4.70807	1.27561	4.65722	-1.27678	-4.65722	1.27558	4.4539	-1.27526	-4.4539	1.28159	4.18924	-1.27677	-4.18924	1.28981	3.93139	-1.28206	-3.93139	1.28231	3.52661	-1.28198	-3.52661	1.29058	3.00332	-1.29029	-3.00332	1.28447	2.53561	-1.27909	-2.53561
	1.2538	4.66686	-1.261	-4.66686	1.25234	4.70208	-1.2663	-4.70208	1.26136	4.6503	-1.26181	-4.6503	1.25981	4.44592	-1.26027	-4.44592	1.26583	4.181	-1.26181	-4.181	1.27481	3.9234	-1.26783	-3.9234	1.26734	3.52049	-1.26776	-3.52049	1.27486	2.99999	-1.2768	-2.99999	1.26947	2.53397	-1.26414	-2.53397
	1.23808	4.66126	-1.24604	-4.66126	1.23736	4.69561	-1.25207	-4.69561	1.24638	4.64436	-1.24681	-4.64436	1.24558	4.43525	-1.24604	-4.43525	1.25159	4.17476	-1.24681	-4.17476	1.25979	3.9156	-1.25284	-3.9156	1.25308	3.51716	-1.25279	-3.51716	1.26059	2.99794	-1.26181	-2.99794	1.2545	2.53024	-1.24915	-2.53024
	1.22309	4.65046	-1.23181	-4.65046	1.2224	4.68608	-1.23708	-4.68608	1.23066	4.63338	-1.23185	-4.63338	1.22984	4.42656	-1.23106	-4.42656	1.23587	4.1656	-1.23108	-4.1656	1.24483	3.90995	-1.23785	-3.90995	1.23734	3.50879	-1.23703	-3.50879	1.24562	2.99617	-1.24684	-2.99617	1.23951	2.52957	-1.23419	-2.52957
	1.20738	4.64141	-1.21606	-4.64141	1.2074	4.67998	-1.22211	-4.67998	1.21568	4.62114	-1.21684	-4.62114	1.21563	4.42314	-1.21531	-4.42314	1.22165	4.15715	-1.2161	-4.15715	1.22983	3.90155	-1.22287	-3.90155	1.22237	3.50322	-1.22282	-3.50322	1.23137	2.99408	-1.23187	-2.99408	1.22453	2.53087	-1.21844	-2.53087
	1.19313	4.63239	-1.20109	-4.63239	1.19241	4.67499	-1.20712	-4.67499	1.20144	4.6097	-1.20187	-4.6097	1.1999	4.41733	-1.20033	-4.41733	1.20666	4.15405	-1.2011	-4.15405	1.21412	3.89369	-1.2079	-3.89369	1.20738	3.49219	-1.20782	-3.49219	1.21488	2.99001	-1.21536	-2.99001	1.20955	2.5259	-1.2042	-2.5259
	1.17812	4.6251	-1.18611	-4.6251	1.17741	4.66309	-1.19213	-4.66309	1.18646	4.59963	-1.18614	-4.59963	1.18565	4.40483	-1.18611	-4.40483	1.19092	4.14666	-1.18539	-4.14666	1.19988	3.88556	-1.1929	-3.88556	1.1924	3.48554	-1.19283	-3.48554	1.19318	2.98272	-1.20038	-2.98272	1.19455	2.52448	-1.18923	-2.52448
	1.16314	4.61206	-1.17186	-4.61206	1.16243	4.65533	-1.17716	-4.65533	1.1707	4.59116	-1.17114	-4.59116	1.1699	4.39205	-1.17036	-4.39205	1.17592	4.14136	-1.17187	-4.14136	1.18487	3.87585	-1.17717	-3.87585	1.17739	3.47593	-1.17787	-3.47593	1.17891	2.9789	-1.18542	-2.9789	1.17956	2.52068	-1.17349	-2.52068
	1.14814	4.60183	-1.15687	-4.60183	1.14744	4.64336	-1.16217	-4.64336	1.15646	4.57762	-1.15691	-4.57762	1.15491	4.3814	-1.15463	-4.3814	1.16093	4.13018	-1.15615	-4.13018	1.1699	3.86511	-1.16295	-3.86511	1.16239	3.46716	-1.16287	-3.46716	1.16241	2.9766	-1.17116	-2.9766	1.16456	2.51771	-1.16001	-2.51771
	1.13319	4.59349	-1.14115	-4.59349	1.13321	4.62644	-1.14719	-4.62644	1.14073	4.57145	-1.14195	-4.57145	1.13995	4.37249	-1.13965	-4.37249	1.14594	4.11984	-1.14117	-4.11984	1.15489	3.85549	-1.14795	-3.85549	1.14742	3.46298	-1.14788	-3.46298	1.14819	2.96752	-1.15694	-2.96752	1.14959	2.5104	-1.14428	-2.5104
	1.11894	4.58605	-1.1269	-4.58605	1.11749	4.61529	-1.13145	-4.61529	1.12651	4.56231	-1.12694	-4.56231	1.1257	4.36598	-1.12541	-4.36598	1.13097	4.11027	-1.12618	-4.11027	1.14068	3.84614	-1.13222	-3.84614	1.13246	3.45942	-1.13214	-3.45942	1.13322	2.9635	-1.14195	-2.9635	1.13311	2.50638	-1.12926	-2.50638
	1.10393	4.57476	-1.11192	-4.57476	1.1025	4.60335	-1.11723	-4.60335	1.11077	4.5506	-1.11121	-4.5506	1.10997	4.35833	-1.11042	-4.35833	1.11673	4.10513	-1.11196	-4.10513	1.12494	3.83763	-1.11798	-3.83763	1.11822	3.45082	-1.11793	-3.45082	1.11824	2.95299	-1.12545	-2.95299	1.11963	2.50102	-1.11431	-2.50102
	1.0882	4.56327	-1.09695	-4.56327	1.0875	4.58974	-1.10223	-4.58974	1.09577	4.53487	-1.09698	-4.53487	1.09494	4.35248	-1.09621	-4.35248	1.10175	4.09396	-1.09699	-4.09396	1.10995	3.82789	-1.10298	-3.82789	1.10173	3.44327	-1.10219	-3.44327	1.10251	2.94866	-1.11048	-2.94866	1.1039	2.49378	-1.09858	-2.49378
	1.07322	4.5531	-1.08194	-4.5531	1.07251	4.57929	-1.08725	-4.57929	1.08078	4.52711	-1.08199	-4.52711	1.08072	4.34039	-1.0812	-4.34039	1.08675	4.08759	-1.08122	-4.08759	1.09497	3.81953	-1.08801	-3.81953	1.08748	3.43639	-1.08719	-3.43639	1.08075	2.94574	-1.097	-2.94574	1.08965	2.4882	-1.08434	-2.4882
	1.05822	4.54139	-1.06697	-4.54139	1.05752	4.56358	-1.07152	-4.56358	1.06654	4.51546	-1.06701	-4.51546	1.06576	4.32728	-1.06547	-4.32728	1.07101	4.07668	-1.06625	-4.07668	1.07996	3.81112	-1.07303	-3.81112	1.07247	3.4274	-1.07222	-3.4274	1.06577	2.93712	-1.08202	-2.93712	1.07467	2.48042	-1.06935	-2.48042
	1.04395	4.5307	-1.05119	-4.5307	1.04248	4.54778	-1.05724	-4.54778	1.05152	4.50375	-1.05198	-4.50375	1.0507	4.31443	-1.05045	-4.31443	1.05677	4.06241	-1.05122	-4.06241	1.06498	3.8023	-1.05727	-3.8023	1.05749	3.41976	-1.05796	-3.41976	1.05074	2.93229	-1.06702	-2.93229	1.05892	2.47463	-1.05431	-2.47463
	1.02897	4.51468	-1.03619	-4.51468	1.02751	4.53643	-1.04224	-4.53643	1.03577	4.49505	-1.03698	-4.49505	1.03571	4.30448	-1.03619	-4.30448	1.04173	4.05176	-1.03698	-4.05176	1.04995	3.79521	-1.04227	-3.79521	1.04246	3.413	-1.04293	-3.413	1.03649	2.92496	-1.05199	-2.92496	1.04313	2.46746	-1.03933	-2.46746
	1.01323	4.50215	-1.02197	-4.50215	1.01251	4.52447	-1.02726	-4.52447	1.02078	4.48303	-1.022	-4.48303	1.02074	4.29834	-1.02046	-4.29834	1.02675	4.03849	-1.02274	-4.03849	1.03496	3.78709	-1.02728	-3.78709	1.02749	3.40507	-1.02722	-3.40507	1.02077	2.91823	-1.037	-2.91823	1.02966	2.46077	-1.02358	-2.46077
	0.99821	4.48776	-1.00698	-4.48776	0.99752	4.51206	-1.01229	-4.51206	1.00655	4.47549	-1.00702	-4.47549	1.005	4.2876	-1.00547	-4.2876	1.01175	4.0318	-1.00701	-4.0318	1.01997	3.77727	-1.01231	-3.77727	1.01249	3.3943	-1.01296	-3.3943	1.00575	2.91111	-1.02127	-2.91111	1.01466	2.45429	-1.00864	-2.45429
	0.98323	4.47108	-0.99199	-4.47108	0.98254	4.49807	-0.99728	-4.49807	0.99155	4.45968	-0.99203	-4.45968	0.99	4.27534	-0.99124	-4.27534	0.99677	4.02243	-0.99129	-4.02243	1.00498	3.76873	-0.9973	-3.76873	0.99749	3.38352	-0.99798	-3.38352	0.99076	2.90718	-1.00629	-2.90718	0.99965	2.44865	-0.99438	-2.44865
	0.96899	4.45693	-0.97702	-4.45693	0.96829	4.4829	-0.98155	-4.4829	0.97581	4.44458	-0.97704	-4.44458	0.97576	4.26299	-0.97552	-4.26299	0.98102	4.01053	-0.97704	-4.01053	0.98998	3.75896	-0.98308	-3.75896	0.98249	3.37073	-0.98225	-3.37073	0.97579	2.90308	-0.99204	-2.90308	0.98468	2.4453	-0.97939	-2.4453
	0.95327	4.44403	-0.96053	-4.44403	0.95257	4.46774	-0.96733	-4.46774	0.96084	4.43371	-0.96207	-4.43371	0.96004	4.25156	-0.96053	-4.25156	0.96678	3.99961	-0.96133	-3.99961	0.975	3.74976	-0.96734	-3.74976	0.96751	3.36037	-0.96727	-3.36037	0.96006	2.89907	-0.97706	-2.89907	0.96818	2.44202	-0.96442	-2.44202
	0.93829	4.43153	-0.94705	-4.43153	0.93758	4.45178	-0.95233	-4.45178	0.94584	4.42141	-0.94708	-4.42141	0.94579	4.23624	-0.94629	-4.23624	0.95183	3.9913	-0.94634	-3.9913	0.96003	3.74268	-0.95309	-3.74268	0.95253	3.35353	-0.95303	-3.35353	0.94583	2.89147	-0.96208	-2.89147	0.95473	2.44054	-0.94941	-2.44054
	0.92329	4.41719	-0.93205	-4.41719	0.92259	4.43996	-0.93736	-4.43996	0.93086	4.40405	-0.93209	-4.40405	0.93006	4.22864	-0.93055	-4.22864	0.93608	3.9789	-0.93133	-3.9789	0.94429	3.73059	-0.93813	-3.73059	0.93758	3.34491	-0.93805	-3.34491	0.93084	2.88244	-0.9456	-2.88244	0.93973	2.43305	-0.93444	-2.43305
	0.9083	4.40477	-0.91631	-4.40477	0.90759	4.42873	-0.92237	-4.42873	0.91662	4.39166	-0.91711	-4.39166	0.91508	4.21289	-0.91558	-4.21289	0.92184	3.97092	-0.91635	-3.97092	0.93004	3.71873	-0.92239	-3.71873	0.92181	3.33486	-0.92308	-3.33486	0.91584	2.87334	-0.93134	-2.87334	0.92323	2.42638	-0.91945	-2.42638
	0.89332	4.39132	-0.90135	-4.39132	0.89335	4.41447	-0.90662	-4.41447	0.90161	4.38212	-0.90137	-4.38212	0.90007	4.20046	-0.90059	-4.20046	0.90608	3.96132	-0.90137	-3.96132	0.91505	3.7113	-0.90738	-3.7113	0.90682	3.32655	-0.90807	-3.32655	0.90011	2.86076	-0.91638	-2.86076	0.90974	2.42039	-0.90446	-2.42039
	0.87833	4.37892	-0.88634	-4.37892	0.87763	4.39924	-0.8924	-4.39924	0.88664	4.3637	-0.88714	-4.3637	0.88584	4.18549	-0.88559	-4.18549	0.89185	3.94859	-0.8864	-3.94859	0.90006	3.69582	-0.89317	-3.69582	0.8926	3.31472	-0.89235	-3.31472	0.88586	2.85634	-0.90139	-2.85634	0.89474	2.41534	-0.88949	-2.41534
	0.86335	4.36715	-0.87063	-4.36715	0.86264	4.38361	-0.87742	-4.38361	0.87092	4.35122	-0.87216	-4.35122	0.87012	4.17187	-0.87063	-4.17187	0.87689	3.93934	-0.87142	-3.93934	0.88507	3.68441	-0.87744	-3.68441	0.8776	3.30493	-0.87812	-3.30493	0.87089	2.84464	-0.88715	-2.84464	0.87978	2.40818	-0.87451	-2.40818
	0.84836	4.35241	-0.85639	-4.35241	0.84766	4.37093	-0.86243	-4.37093	0.85666	4.33289	-0.85718	-4.33289	0.85588	4.16023	-0.85566	-4.16023	0.86189	3.92585	-0.8564	-3.92585	0.87012	3.66994	-0.8632	-3.66994	0.86262	3.29449	-0.86313	-3.29449	0.85515	2.83699	-0.87143	-2.83699	0.8648	2.40617	-0.85878	-2.40617
	0.83337	4.33995	-0.84213	-4.33995	0.83191	4.36015	-0.84669	-4.36015	0.84169	4.32072	-0.84219	-4.32072	0.84089	4.14822	-0.84065	-4.14822	0.84691	3.91688	-0.84218	-3.91688	0.85511	3.65812	-0.84821	-3.65812	0.84763	3.28659	-0.84741	-3.28659	0.84016	2.82655	-0.85569	-2.82655	0.84905	2.40364	-0.84453	-2.40364
	0.81837	4.32132	-0.82718	-4.32132	0.81767	4.35056	-0.83246	-4.35056	0.82594	4.3072	-0.8272	-4.3072	0.8259	4.13705	-0.82493	-4.13705	0.83117	3.90835	-0.82645	-3.90835	0.84087	3.64592	-0.83322	-3.64592	0.83339	3.27718	-0.83242	-3.27718	0.82593	2.81942	-0.84145	-2.81942	0.83482	2.39199	-0.82879	-2.39199
	0.80413	4.30908	-0.81217	-4.30908	0.80269	4.33304	-0.81673	-4.33304	0.81096	4.29027	-0.81222	-4.29027	0.81015	4.12367	-0.80992	-4.12367	0.81692	3.89239	-0.81146	-3.89239	0.82438	3.63416	-0.81749	-3.63416	0.81767	3.26679	-0.81741	-3.26679	0.81093	2.81022	-0.82646	-2.81022	0.81982	2.38383	-0.81382	-2.38383
	0.78842	4.2921	-0.79644	-4.2921	0.78771	4.31838	-0.80249	-4.31838	0.79596	4.27373	-0.79722	-4.27373	0.79516	4.10619	-0.79644	-4.10619	0.80194	3.87572	-0.79647	-3.87572	0.80939	3.62005	-0.80249	-3.62005	0.80342	3.25262	-0.80319	-3.25262	0.79593	2.79903	-0.81074	-2.79903	0.80485	2.37677	-0.79957	-2.37677
	0.77344	4.2726	-0.78146	-4.2726	0.77272	4.29687	-0.78678	-4.29687	0.78099	4.25635	-0.78226	-4.25635	0.7802	4.09139	-0.78072	-4.09139	0.78622	3.86528	-0.7815	-3.86528	0.79518	3.61061	-0.78828	-3.61061	0.78769	3.24006	-0.78821	-3.24006	0.78023	2.78978	-0.78901	-2.78978	0.78985	2.36976	-0.78309	-2.36976
	0.75846	4.25496	-0.76722	-4.25496	0.75773	4.27831	-0.77253	-4.27831	0.76677	4.23775	-0.76727	-4.23775	0.766	4.0784	-0.76574	-4.0784	0.77122	3.85169	-0.76653	-3.85169	0.77944	3.5995	-0.77254	-3.5995	0.77269	3.22628	-0.77322	-3.22628	0.76598	2.78509	-0.77477	-2.78509	0.77487	2.36236	-0.77038	-2.36236
	0.74344	4.23636	-0.75225	-4.23636	0.74274	4.26259	-0.75754	-4.26259	0.75101	4.21941	-0.75227	-4.21941	0.75022	4.06349	-0.75075	-4.06349	0.757	3.83676	-0.7515	-3.83676	0.76519	3.58203	-0.75756	-3.58203	0.75845	3.21466	-0.75824	-3.21466	0.75024	2.77976	-0.75979	-2.77976	0.75989	2.35402	-0.75462	-2.35402
	0.72845	4.21618	-0.7365	-4.21618	0.7285	4.24754	-0.74181	-4.24754	0.73678	4.20577	-0.7373	-4.20577	0.73597	4.04486	-0.73651	-4.04486	0.74199	3.82541	-0.73654	-3.82541	0.75019	3.56883	-0.74257	-3.56883	0.74272	3.20827	-0.74326	-3.20827	0.73599	2.76689	-0.74479	-2.76689	0.74489	2.34972	-0.73964	-2.34972
	0.71348	4.19863	-0.72228	-4.19863	0.71277	4.22944	-0.72756	-4.22944	0.72179	4.18622	-0.7223	-4.18622	0.72099	4.02771	-0.72078	-4.02771	0.72701	3.80977	-0.72231	-3.80977	0.73446	3.55747	-0.72832	-3.55747	0.72774	3.19571	-0.72826	-3.19571	0.72102	2.76016	-0.7283	-2.76016	0.7299	2.34307	-0.7254	-2.34307
	0.6992	4.17917	-0.70727	-4.17917	0.69773	4.20812	-0.71184	-4.20812	0.70604	4.16886	-0.70731	-4.16886	0.70524	4.00986	-0.70576	-4.00986	0.71126	3.79395	-0.70731	-3.79395	0.72024	3.54921	-0.71259	-3.54921	0.71275	3.18928	-0.71327	-3.18928	0.70678	2.75247	-0.71408	-2.75247	0.71491	2.33439	-0.70891	-2.33439
	0.6842	4.15729	-0.69149	-4.15729	0.68275	4.19008	-0.6968	-4.19008	0.69104	4.15068	-0.69154	-4.15068	0.69021	3.9947	-0.69076	-3.9947	0.69698	3.7765	-0.69155	-3.7765	0.70523	3.53686	-0.69756	-3.53686	0.69774	3.17338	-0.69826	-3.17338	0.69098	2.74441	-0.69979	-2.74441	0.69989	2.3252	-0.69388	-2.3252
	0.66847	4.13961	-0.67653	-4.13961	0.6685	4.16464	-0.68255	-4.16464	0.67603	4.13576	-0.6773	-4.13576	0.67598	3.97181	-0.67653	-3.97181	0.68125	3.76066	-0.67656	-3.76066	0.69021	3.52451	-0.68333	-3.52451	0.68273	3.162	-0.68327	-3.162	0.67601	2.73397	-0.68406	-2.73397	0.6849	2.32047	-0.67964	-2.32047
	0.65347	4.11922	-0.66228	-4.11922	0.65353	4.14479	-0.66758	-4.14479	0.66104	4.11799	-0.66231	-4.11799	0.66099	3.95356	-0.66078	-3.95356	0.66625	3.74525	-0.66156	-3.74525	0.67523	3.50879	-0.66835	-3.50879	0.6685	3.14948	-0.66826	-3.14948	0.66101	2.72711	-0.66908	-2.72711	0.6684	2.31567	-0.66467	-2.31567
	0.63848	4.10018	-0.64729	-4.10018	0.63778	4.12558	-0.65258	-4.12558	0.64531	4.10519	-0.64733	-4.10519	0.64526	3.93919	-0.64577	-3.93919	0.65203	3.73193	-0.64657	-3.73193	0.65946	3.4945	-0.65333	-3.4945	0.65277	3.13989	-0.65329	-3.13989	0.64602	2.71618	-0.65407	-2.71618	0.65416	2.30972	-0.64967	-2.30972
	0.6235	4.08484	-0.63156	-4.08484	0.62279	4.10548	-0.63686	-4.10548	0.63182	4.08817	-0.63234	-4.08817	0.63028	3.92003	-0.63081	-3.92003	0.63702	3.71218	-0.63159	-3.71218	0.64524	3.47945	-0.63836	-3.47945	0.63776	3.12702	-0.63829	-3.12702	0.63105	2.7059	-0.63986	-2.7059	0.63992	2.30462	-0.63468	-2.30462
	0.60852	4.06556	-0.61657	-4.06556	0.60782	4.08405	-0.62261	-4.08405	0.61683	4.06776	-0.61736	-4.06776	0.61602	3.89933	-0.61582	-3.89933	0.62204	3.69386	-0.61661	-3.69386	0.6295	3.46525	-0.62336	-3.46525	0.62278	3.11797	-0.62332	-3.11797	0.61529	2.69792	-0.62335	-2.69792	0.62494	2.29685	-0.61896	-2.29685
	0.59353	4.03972	-0.60159	-4.03972	0.59281	4.06244	-0.60763	-4.06244	0.60111	4.04715	-0.60239	-4.04715	0.60031	3.88097	-0.60083	-3.88097	0.60707	3.6777	-0.60237	-3.6777	0.61525	3.45079	-0.60765	-3.45079	0.60853	3.10544	-0.60759	-3.10544	0.60108	2.68573	-0.60914	-2.68573	0.60921	2.29005	-0.60471	-2.29005
	0.57928	4.02165	-0.5866	-4.02165	0.57859	4.03824	-0.59267	-4.03824	0.58613	4.02558	-0.58815	-4.02558	0.58609	3.86218	-0.58511	-3.86218	0.59132	3.65783	-0.58665	-3.65783	0.59954	3.43999	-0.59267	-3.43999	0.5928	3.08819	-0.59335	-3.08819	0.58684	2.67452	-0.59416	-2.67452	0.59347	2.27772	-0.58974	-2.27772
	0.56356	3.99963	-0.57236	-3.99963	0.56284	4.01493	-0.57767	-4.01493	0.57187	4.00343	-0.57241	-4.00343	0.57034	3.84142	-0.57086	-3.84142	0.56959	3.63998	-0.5724	-3.63998	0.5853	3.42525	-0.57843	-3.42525	0.57781	3.07546	-0.57837	-3.07546	0.57034	2.66082	-0.57991	-2.66082	0.58	2.2715	-0.574	-2.2715
	0.54931	3.98165	-0.55736	-3.98165	0.5486	3.99444	-0.56342	-3.99444	0.55688	3.98414	-0.55739	-3.98414	0.55533	3.82512	-0.55512	-3.82512	0.55461	3.61844	-0.55739	-3.61844	0.57032	3.4079	-0.56268	-3.4079	0.56282	3.05644	-0.56337	-3.05644	0.55537	2.65001	-0.56493	-2.65001	0.56501	2.26313	-0.55824	-2.26313
	0.53358	3.96483	-0.54163	-3.96483	0.53287	3.97274	-0.54768	-3.97274	0.54116	3.96308	-0.54168	-3.96308	0.5411	3.80078	-0.54164	-3.80078	0.53887	3.59837	-0.54168	-3.59837	0.55457	3.39131	-0.54845	-3.39131	0.54783	3.04326	-0.54764	-3.04326	0.54112	2.63771	-0.54843	-2.63771	0.55	2.25912	-0.54478	-2.25912
	0.5186	3.94494	-0.52666	-3.94494	0.51865	3.95016	-0.53268	-3.95016	0.52616	3.93458	-0.52745	-3.93458	0.52536	3.78472	-0.52591	-3.78472	0.52461	3.57854	-0.5267	-3.57854	0.54034	3.37411	-0.53345	-3.37411	0.53284	3.02938	-0.53339	-3.02938	0.5254	2.62185	-0.53419	-2.62185	0.53503	2.24818	-0.52979	-2.24818
	0.50361	3.91982	-0.51242	-3.91982	0.50291	3.93147	-0.51772	-3.93147	0.51118	3.91248	-0.51247	-3.91248	0.51112	3.7625	-0.51093	-3.7625	0.5089	3.56201	-0.51171	-3.56201	0.52535	3.36088	-0.5185	-3.36088	0.51787	3.01799	-0.51843	-3.01799	0.51041	2.60898	-0.51848	-2.60898	0.52004	2.23307	-0.51481	-2.23307
	0.48863	3.89592	-0.49595	-3.89592	0.48792	3.90577	-0.50275	-3.90577	0.49695	3.88458	-0.49748	-3.88458	0.49539	3.74107	-0.49592	-3.74107	0.49466	3.54256	-0.49673	-3.54256	0.51036	3.34271	-0.50275	-3.34271	0.50289	3.00191	-0.50345	-3.00191	0.49617	2.596	-0.50499	-2.596	0.50506	2.22039	-0.49832	-2.22039
	0.47363	3.86901	-0.4816	-3.86901	0.47292	3.88264	-0.48774	-3.88264	0.48195	3.8615	-0.48248	-3.8615	0.48115	3.72024	-0.48095	-3.72024	0.47968	3.52083	-0.48173	-3.52083	0.49538	3.32254	-0.48851	-3.32254	0.4879	2.98423	-0.48769	-2.98423	0.48118	2.5809	-0.49	-2.5809	0.49006	2.20909	-0.48482	-2.20909
	0.45865	3.84759	-0.46666	-3.84759	0.45793	3.85903	-0.47275	-3.85903	0.46621	3.84218	-0.4675	-3.84218	0.4654	3.69763	-0.46595	-3.69763	0.46468	3.49931	-0.46675	-3.49931	0.48039	3.30385	-0.47351	-3.30385	0.47293	2.96642	-0.47271	-2.96642	0.46619	2.56247	-0.47501	-2.56247	0.47508	2.20185	-0.46983	-2.20185
	0.44366	3.82646	-0.4517	-3.82646	0.44294	3.83267	-0.45702	-3.83267	0.45122	3.81626	-0.45244	-3.81626	0.45118	3.67672	-0.45172	-3.67672	0.44894	3.47628	-0.45176	-3.47628	0.46539	3.28435	-0.45779	-3.28435	0.45794	2.95024	-0.45847	-2.95024	0.4512	2.55136	-0.46002	-2.55136	0.4586	2.19143	-0.45559	-2.19143
	0.42867	3.79995	-0.43748	-3.79995	0.42798	3.8049	-0.44205	-3.8049	0.43625	3.78928	-0.43752	-3.78928	0.43469	3.65741	-0.436	-3.65741	0.43399	3.45615	-0.43679	-3.45615	0.44966	3.26117	-0.44355	-3.26117	0.44293	2.93381	-0.44273	-2.93381	0.43622	2.53995	-0.44428	-2.53995	0.4451	2.18175	-0.43839	-2.18175
	0.41369	3.77185	-0.42175	-3.77185	0.41224	3.77736	-0.42781	-3.77736	0.42126	3.76482	-0.42179	-3.76482	0.42045	3.63243	-0.42102	-3.63243	0.4197	3.43634	-0.42255	-3.43634	0.43467	3.23817	-0.42857	-3.23817	0.42871	2.91761	-0.42701	-2.91761	0.42121	2.52927	-0.43006	-2.52927	0.43012	2.16768	-0.4249	-2.16768
	0.3987	3.74368	-0.40678	-3.74368	0.39799	3.74758	-0.41282	-3.74758	0.40627	3.73959	-0.40755	-3.73959	0.40622	3.60417	-0.40603	-3.60417	0.40475	3.41371	-0.40756	-3.41371	0.42044	3.21766	-0.41283	-3.21766	0.41296	2.90348	-0.41352	-2.90348	0.40625	2.51716	-0.41509	-2.51716	0.41439	2.1539	-0.40991	-2.1539
	0.38372	3.71482	-0.39251	-3.71482	0.38375	3.71932	-0.39783	-3.71932	0.39128	3.70878	-0.39257	-3.70878	0.39123	3.57617	-0.39102	-3.57617	0.38976	3.39277	-0.39182	-3.39277	0.40545	3.19879	-0.39786	-3.19879	0.39797	2.88761	-0.39854	-2.88761	0.39126	2.50042	-0.39858	-2.50042	0.39864	2.13998	-0.39567	-2.13998
	0.36874	3.68386	-0.37753	-3.68386	0.36802	3.69114	-0.38283	-3.69114	0.37703	3.67814	-0.37757	-3.67814	0.37549	3.54982	-0.37604	-3.54982	0.374	3.36599	-0.37757	-3.36599	0.39046	3.17845	-0.3836	-3.17845	0.38299	2.86741	-0.38353	-2.86741	0.36953	2.48739	-0.38434	-2.48739	0.38516	2.13026	-0.37992	-2.13026
	0.35373	3.65688	-0.36255	-3.65688	0.35303	3.65674	-0.36711	-3.65674	0.36205	3.64934	-0.36334	-3.64934	0.3605	3.52208	-0.36107	-3.52208	0.35977	3.33596	-0.36185	-3.33596	0.37547	3.15455	-0.36862	-3.15455	0.36876	2.84782	-0.36855	-2.84782	0.35378	2.47265	-0.36937	-2.47265	0.37018	2.12008	-0.36493	-2.12008
	0.33869	3.62445	-0.34676	-3.62445	0.33724	3.6283	-0.35208	-3.6283	0.34628	3.61956	-0.34755	-3.61956	0.34623	3.49015	-0.34602	-3.49015	0.34473	3.30294	-0.34681	-3.30294	0.3605	3.1321	-0.35359	-3.1321	0.35376	2.82461	-0.35279	-2.82461	0.33949	2.4563	-0.35434	-2.4563	0.35518	2.10619	-0.34841	-2.10619
	0.32373	3.59482	-0.33178	-3.59482	0.323	3.59477	-0.33783	-3.59477	0.33126	3.58967	-0.33256	-3.58967	0.33122	3.46019	-0.33105	-3.46019	0.32975	3.27827	-0.33182	-3.27827	0.3447	3.10732	-0.33785	-3.10732	0.33797	2.8065	-0.33852	-2.8065	0.3245	2.44283	-0.34008	-2.44283	0.34016	2.09028	-0.33491	-2.09028
	0.3087	3.5571	-0.31755	-3.5571	0.308	3.55757	-0.32285	-3.55757	0.31703	3.55537	-0.31758	-3.55537	0.31624	3.43191	-0.31605	-3.43191	0.31401	3.24555	-0.31683	-3.24555	0.33046	3.0794	-0.32362	-3.0794	0.323	2.78204	-0.3228	-2.78204	0.30876	2.42838	-0.32436	-2.42838	0.32516	2.07272	-0.31995	-2.07272
	0.29447	3.52082	-0.30253	-3.52082	0.29303	3.52658	-0.30708	-3.52658	0.30204	3.51966	-0.30258	-3.51966	0.30049	3.396	-0.30104	-3.396	0.29902	3.2135	-0.30184	-3.2135	0.31547	3.05701	-0.30861	-3.05701	0.30799	2.75869	-0.30855	-2.75869	0.29302	2.41002	-0.31009	-2.41002	0.31016	2.05829	-0.30493	-2.05829
	0.27873	3.48344	-0.28754	-3.48344	0.27804	3.49118	-0.29285	-3.49118	0.28628	3.48645	-0.28758	-3.48645	0.28624	3.36302	-0.28606	-3.36302	0.28478	3.18002	-0.28685	-3.18002	0.30048	3.03341	-0.29361	-3.03341	0.29375	2.73608	-0.29356	-2.73608	0.27879	2.38812	-0.29509	-2.38812	0.29442	2.04351	-0.28993	-2.04351
	0.26298	3.44914	-0.2718	-3.44914	0.26302	3.45631	-0.27785	-3.45631	0.2713	3.44986	-0.27259	-3.44986	0.27126	3.33164	-0.27106	-3.33164	0.26978	3.14579	-0.2726	-3.14579	0.28548	3.00732	-0.27862	-3.00732	0.27802	2.71282	-0.27856	-2.71282	0.26377	2.36902	-0.2801	-2.36902	0.28019	2.02952	-0.27494	-2.02952
	0.24873	3.40825	-0.25684	-3.40825	0.24804	3.41793	-0.26288	-3.41793	0.25706	3.40684	-0.25687	-3.40684	0.25628	3.29793	-0.25608	-3.29793	0.2548	3.11279	-0.25688	-3.11279	0.26974	2.97947	-0.26367	-2.97947	0.263	2.68681	-0.26359	-2.68681	0.2488	2.34666	-0.26364	-2.34666	0.26518	2.01711	-0.25996	-2.01711
	0.23376	3.37248	-0.24184	-3.37248	0.23305	3.3797	-0.24714	-3.3797	0.24131	3.37045	-0.24188	-3.37045	0.24052	3.25963	-0.2411	-3.25963	0.23906	3.07896	-0.24188	-3.07896	0.25477	2.94795	-0.24791	-2.94795	0.24803	2.65896	-0.24859	-2.65896	0.2338	2.33072	-0.24789	-2.33072	0.25019	1.99908	-0.24496	-1.99908
	0.21876	3.33133	-0.22686	-3.33133	0.21804	3.33884	-0.23216	-3.33884	0.22707	3.33383	-0.22764	-3.33383	0.22629	3.21839	-0.2261	-3.21839	0.22481	3.04495	-0.22688	-3.04495	0.24051	2.91221	-0.23292	-2.91221	0.23303	2.63343	-0.23284	-2.63343	0.21806	2.31135	-0.23441	-2.31135	0.2352	1.9807	-0.22998	-1.9807
	0.20377	3.28572	-0.21185	-3.28572	0.20307	3.29984	-0.2179	-3.29984	0.21209	3.29076	-0.21263	-3.29076	0.21129	3.17799	-0.21109	-3.17799	0.20982	3.01147	-0.21187	-3.01147	0.22551	2.87942	-0.21867	-2.87942	0.21803	2.60022	-0.21784	-2.60022	0.20382	2.28964	-0.2194	-2.28964	0.22019	1.96823	-0.21422	-1.96823
	0.18878	3.24535	-0.19685	-3.24535	0.18808	3.25594	-0.20215	-3.25594	0.19634	3.25199	-0.19765	-3.25199	0.19554	3.1381	-0.19611	-3.1381	0.19408	2.98176	-0.19688	-2.98176	0.21053	2.84946	-0.20367	-2.84946	0.20303	2.57748	-0.2036	-2.57748	0.18957	2.26822	-0.20515	-2.26822	0.20521	1.95324	-0.19998	-1.95324
	0.17379	3.19499	-0.18186	-3.19499	0.17308	3.21165	-0.18716	-3.21165	0.18122	3.20718	-0.18266	-3.20718	0.1813	3.08739	-0.18186	-3.08739	0.17983	2.94408	-0.18188	-2.94408	0.19553	2.81709	-0.18868	-2.81709	0.18807	2.54658	-0.18862	-2.54658	0.17457	2.24434	-0.19016	-2.24434	0.18948	1.93331	-0.18499	-1.93331
	0.15879	3.1504	-0.16687	-3.1504	0.15734	3.16412	-0.17293	-3.16412	0.16629	3.15988	-0.16769	-3.15988	0.16633	3.04395	-0.16687	-3.04395	0.1641	2.90847	-0.16768	-2.90847	0.17977	2.78526	-0.17395	-2.78526	0.17307	2.51976	-0.17288	-2.51976	0.15959	2.22166	-0.17444	-2.22166	0.17372	1.91858	-0.17002	-1.91858
	0.14387	3.10191	-0.15264	-3.10191	0.1431	3.11163	-0.15793	-3.11163	0.15133	3.11105	-0.15268	-3.11105	0.1521	2.99613	-0.15114	-2.99613	0.1491	2.86723	-0.15193	-2.86723	0.16554	2.74553	-0.15785	-2.74553	0.15806	2.48766	-0.1585	-2.48766	0.14446	2.19586	-0.15869	-2.19586	0.15949	1.89799	-0.15503	-1.89799
	0.12869	3.04734	-0.13764	-3.04734	0.1281	3.05872	-0.14294	-3.05872	0.13635	3.05754	-0.13769	-3.05754	0.13469	2.94623	-0.13614	-2.94623	0.13485	2.82432	-0.13693	-2.82432	0.1505	2.7053	-0.14289	-2.7053	0.14446	2.45368	-0.14355	-2.45368	0.12802	2.17211	-0.14444	-2.17211	0.14525	1.88007	-0.14077	-1.88007
	0.11374	2.99002	-0.12187	-2.99002	0.1131	3.00081	-0.12778	-3.00081	0.12138	3.00399	-0.12268	-3.00399	0.12051	2.89248	-0.1241	-2.89248	0.11971	2.77546	-0.12252	-2.77546	0.13544	2.66079	-0.12866	-2.66079	0.12797	2.41663	-0.12858	-2.41663	0.11454	2.13878	-0.12868	-2.13878	0.13009	1.86196	-0.12487	-1.86196
	0.09878	2.93136	-0.10687	-2.93136	0.09796	2.94378	-0.11284	-2.94378	0.10638	2.94171	-0.10769	-2.94171	0.10629	2.8356	-0.10674	-2.8356	0.10476	2.72984	-0.10681	-2.72984	0.12051	2.61611	-0.11292	-2.61611	0.11301	2.38237	-0.11285	-2.38237	0.09884	2.11006	-0.11429	-2.11006	0.11441	1.84082	-0.10918	-1.84082
	0.0838	2.85817	-0.09263	-2.85817	0.08301	2.87259	-0.09713	-2.87259	0.09213	2.88409	-0.09267	-2.88409	0.09055	2.7807	-0.09106	-2.7807	0.08979	2.67801	-0.09187	-2.67801	0.10554	2.56506	-0.09794	-2.56506	0.09804	2.34567	-0.09861	-2.34567	0.08385	2.07771	-0.10008	-2.07771	0.09871	1.8181	-0.09496	-1.8181
	0.0688	2.78568	-0.0769	-2.78568	0.06804	2.80472	-0.08218	-2.80472	0.07713	2.81448	-0.07771	-2.81448	0.07557	2.71932	-0.07611	-2.71932	0.07482	2.61972	-0.07692	-2.61972	0.09054	2.51542	-0.08373	-2.51542	0.08307	2.30204	-0.08365	-2.30204	0.06883	2.04199	-0.08515	-2.04199	0.08523	1.79498	-0.08002	-1.79498
	0.05381	2.7089	-0.06267	-2.7089	0.05307	2.72777	-0.06795	-2.72777	0.06139	2.73974	-0.06196	-2.73974	0.06059	2.65096	-0.06114	-2.65096	0.0591	2.55625	-0.06193	-2.55625	0.07481	2.46325	-0.06799	-2.46325	0.06883	2.26162	-0.0679	-2.26162	0.05386	2.00565	-0.07018	-2.00565	0.07024	1.76662	-0.06504	-1.76662
	0.03883	2.62615	-0.04767	-2.62615	0.0381	2.64641	-0.05223	-2.64641	0.04638	2.6551	-0.04771	-2.6551	0.04633	2.57581	-0.04615	-2.57581	0.04485	2.48414	-0.04694	-2.48414	0.06057	2.40037	-0.05375	-2.40037	0.05309	2.20888	-0.05293	-2.20888	0.03887	1.96511	-0.05445	-1.96511	0.05525	1.73972	-0.05005	-1.73972
	0.02459	2.54745	-0.03175	-2.54745	0.02311	2.55973	-0.03721	-2.55973	0.03216	2.56033	-0.03699	-2.56033	0.0306	2.50168	-0.03116	-2.50168	0.02988	2.40721	-0.03193	-2.40721	0.04556	2.3332	-0.03798	-2.3332	0.0381	2.15856	-0.03789	-2.15856	0.02313	1.91988	-0.03945	-1.91988	0.04027	1.71529	-0.03579	-1.71529
	0.00885	2.45369	-0.01679	-2.45369	0.00813	2.46923	-0.02296	-2.46923	0.01716	2.47277	-0.01754	-2.47277	0.01637	2.41379	-0.01617	-2.41379	0.01489	2.33251	-0.01694	-2.33251	0.03059	2.26159	-0.02374	-2.26159	0.02311	2.10013	-0.02367	-2.10013	0.00964	1.86996	-0.02519	-1.86996	0.02526	1.68417	-0.02078	-1.68417
	-0.0069	2.36263	-0.0026	-2.36263	-0.00686	2.37336	-0.00722	-2.37336	0.00217	2.3814	-0.00261	-2.3814	0.00137	2.32756	-0.00117	-2.32756	-0.000866509	2.25516	-0.00196	-2.25516	0.01561	2.19036	-0.00874	-2.19036	0.00812	2.04457	-0.00868	-2.04457	-0.00611	1.82156	-0.00873	-1.82156	0.00954	1.65305	-0.00432	-1.65305
	-0.02115	2.26929	0.01237	-2.26929	-0.02185	2.27671	0.00702	-2.27671	-0.01357	2.28735	0.01309	-2.28735	-0.01438	2.24107	0.01381	-2.24107	-0.0151	2.17328	0.01304	-2.17328	-0.000144372	2.11795	0.00625	-2.11795	-0.00612	1.98615	0.00631	-1.98615	-0.02109	1.77176	0.00551	-1.77176	-0.0062	1.61915	0.01144	-1.61915
	-0.03613	2.17239	0.02808	-2.17239	-0.03684	2.18079	0.02201	-2.18079	-0.02855	2.18988	0.02804	-2.18988	-0.02935	2.15307	0.02881	-2.15307	-0.03085	2.09282	0.02801	-2.09282	-0.01437	2.04509	0.02198	-2.04509	-0.02187	1.92899	0.0213	-1.92899	-0.03532	1.72419	0.01976	-1.72419	-0.01969	1.58313	0.02566	-1.58313
	-0.05113	2.07391	0.04304	-2.07391	-0.0511	2.0818	0.037	-2.0818	-0.04279	2.10032	0.04226	-2.10032	-0.04435	2.06279	0.04378	-2.06279	-0.04508	2.00414	0.04299	-2.00414	-0.02939	1.96688	0.037	-1.96688	-0.03686	1.86539	0.03631	-1.86539	-0.05033	1.6744	0.03475	-1.6744	-0.03467	1.54612	0.03991	-1.54612
	-0.06611	1.98339	0.05729	-1.98339	-0.06682	1.98896	0.05198	-1.98896	-0.05779	2.00118	0.05724	-2.00118	-0.05936	1.97212	0.05877	-1.97212	-0.06008	1.91615	0.05723	-1.91615	-0.04512	1.89859	0.05121	-1.89859	-0.05185	1.79845	0.05127	-1.79845	-0.06531	1.62919	0.05047	-1.62919	-0.05044	1.5111	0.05489	-1.5111
	-0.0811	1.89235	0.07226	-1.89235	-0.0818	1.89255	0.0677	-1.89255	-0.07352	1.90913	0.0722	-1.90913	-0.07359	1.8794	0.07375	-1.8794	-0.07581	1.83332	0.07297	-1.83332	-0.05938	1.82682	0.06617	-1.82682	-0.06684	1.73596	0.06699	-1.73596	-0.08105	1.58478	0.06546	-1.58478	-0.06543	1.476	0.07136	-1.476
	-0.09679	1.80262	0.08724	-1.80262	-0.09751	1.80127	0.08195	-1.80127	-0.08851	1.82089	0.08795	-1.82089	-0.0893	1.79413	0.08873	-1.79413	-0.09003	1.75107	0.08721	-1.75107	-0.07434	1.75165	0.08191	-1.75165	-0.08181	1.67345	0.082	-1.67345	-0.09675	1.53816	0.0812	-1.53816	-0.08041	1.44095	0.08635	-1.44095
	-0.11103	1.71544	0.10223	-1.71544	-0.11175	1.71378	0.09768	-1.71378	-0.10347	1.73722	0.1022	-1.73722	-0.10352	1.71198	0.10371	-1.71198	-0.10499	1.67566	0.10294	-1.67566	-0.08932	1.67973	0.0969	-1.67973	-0.09678	1.61382	0.09622	-1.61382	-0.11024	1.49429	0.09542	-1.49429	-0.09611	1.40614	0.09984	-1.40614
	-0.12601	1.6304	0.11794	-1.6304	-0.12671	1.63406	0.1119	-1.63406	-0.11845	1.66257	0.11717	-1.66257	-0.11923	1.63398	0.11946	-1.63398	-0.11998	1.60519	0.11791	-1.60519	-0.10428	1.6153	0.11189	-1.6153	-0.11175	1.55841	0.1112	-1.55841	-0.12521	1.45346	0.10965	-1.45346	-0.1096	1.37216	0.11483	-1.37216
	-0.14101	1.55271	0.13293	-1.55271	-0.14171	1.56135	0.12689	-1.56135	-0.13342	1.5818	0.13213	-1.5818	-0.13347	1.56061	0.13367	-1.56061	-0.13496	1.5339	0.13289	-1.5339	-0.11926	1.55291	0.12613	-1.55291	-0.12672	1.50692	0.12694	-1.50692	-0.1402	1.41367	0.12539	-1.41367	-0.12457	1.33815	0.1298	-1.33815
	-0.15675	1.4715	0.14717	-1.4715	-0.15669	1.49046	0.14263	-1.49046	-0.14842	1.50587	0.14712	-1.50587	-0.14923	1.48998	0.14866	-1.48998	-0.14996	1.46948	0.14787	-1.46948	-0.13426	1.49323	0.14109	-1.49323	-0.14173	1.4521	0.1419	-1.4521	-0.15519	1.3747	0.1396	-1.3747	-0.13957	1.31248	0.14478	-1.31248
	-0.17171	1.39957	0.16216	-1.39957	-0.17168	1.41795	0.15758	-1.41795	-0.1634	1.43499	0.1621	-1.43499	-0.16346	1.4242	0.16364	-1.4242	-0.16569	1.40556	0.1621	-1.40556	-0.14998	1.43416	0.15681	-1.43416	-0.1567	1.39714	0.15687	-1.39714	-0.17018	1.33586	0.15533	-1.33586	-0.15603	1.28745	0.15975	-1.28745
	-0.18592	1.33202	0.17712	-1.33202	-0.18664	1.349	0.17182	-1.349	-0.17837	1.36965	0.17707	-1.36965	-0.17842	1.35839	0.17859	-1.35839	-0.1799	1.34267	0.17784	-1.34267	-0.16496	1.37828	0.1718	-1.37828	-0.17169	1.34411	0.17188	-1.34411	-0.18589	1.29876	0.16959	-1.29876	-0.17027	1.25979	0.17473	-1.25979
	-0.20091	1.26845	0.1921	-1.26845	-0.20162	1.28396	0.18756	-1.28396	-0.19334	1.29978	0.19206	-1.29978	-0.19339	1.29593	0.1936	-1.29593	-0.19562	1.28657	0.1928	-1.28657	-0.17918	1.32807	0.18677	-1.32807	-0.18591	1.29587	0.1861	-1.29587	-0.20161	1.26139	0.18529	-1.26139	-0.18449	1.23581	0.18972	-1.23581
	-0.21588	1.20533	0.20783	-1.20533	-0.21658	1.22406	0.20177	-1.22406	-0.20831	1.2367	0.20778	-1.2367	-0.20837	1.23664	0.20857	-1.23664	-0.20986	1.23278	0.20778	-1.23278	-0.19416	1.27506	0.20101	-1.27506	-0.20162	1.25327	0.20107	-1.25327	-0.21583	1.22076	0.20027	-1.22076	-0.19946	1.21024	0.20394	-1.21024
	-0.23163	1.14804	0.22281	-1.14804	-0.23158	1.16578	0.21676	-1.16578	-0.22331	1.17778	0.222	-1.17778	-0.22412	1.18216	0.22354	-1.18216	-0.22485	1.17977	0.222	-1.17977	-0.20914	1.22154	0.21599	-1.22154	-0.2166	1.21301	0.21605	-1.21301	-0.23083	1.18309	0.21525	-1.18309	-0.21442	1.18639	0.21966	-1.18639
	-0.2466	1.09346	0.23705	-1.09346	-0.24655	1.10765	0.23173	-1.10765	-0.2383	1.12073	0.23699	-1.12073	-0.23835	1.132	0.23852	-1.132	-0.23982	1.13138	0.23698	-1.13138	-0.22487	1.17262	0.23171	-1.17262	-0.23159	1.17107	0.23179	-1.17107	-0.24506	1.14723	0.23099	-1.14723	-0.2294	1.16326	0.23465	-1.16326
	-0.26084	1.03892	0.25278	-1.03892	-0.26156	1.05171	0.24744	-1.05171	-0.25328	1.06767	0.25197	-1.06767	-0.25407	1.07853	0.25351	-1.07853	-0.2548	1.08494	0.25273	-1.08494	-0.23912	1.12768	0.24592	-1.12768	-0.24733	1.12853	0.24675	-1.12853	-0.26156	1.1096	0.24596	-1.1096	-0.24593	1.13737	0.24963	-1.13737
	-0.27581	0.98655	0.26774	-0.98655	-0.27727	0.99827	0.26169	-0.99827	-0.26825	1.01254	0.26696	-1.01254	-0.2683	1.03276	0.26848	-1.03276	-0.26977	1.03969	0.26845	-1.03969	-0.2541	1.08457	0.26167	-1.08457	-0.26158	1.09028	0.26098	-1.09028	-0.27651	1.07749	0.26094	-1.07749	-0.25939	1.1121	0.2646	-1.1121
	-0.29081	0.93592	0.28199	-0.93592	-0.29152	0.94435	0.27668	-0.94435	-0.28249	0.96123	0.2827	-0.96123	-0.28403	0.98286	0.28349	-0.98286	-0.28553	0.99249	0.28269	-0.99249	-0.26906	1.042	0.27667	-1.042	-0.27653	1.05284	0.27598	-1.05284	-0.29001	1.04589	0.27518	-1.04589	-0.27437	1.09036	0.27962	-1.09036
	-0.30583	0.89062	0.29701	-0.89062	-0.30652	0.89108	0.29168	-0.89108	-0.29823	0.91563	0.2977	-0.91563	-0.29904	0.93899	0.29849	-0.93899	-0.30051	0.94621	0.29771	-0.94621	-0.28403	1.00242	0.29167	-1.00242	-0.29152	1.01816	0.29098	-1.01816	-0.30501	1.01581	0.28943	-1.01581	-0.28936	1.0649	0.29386	-1.0649
	-0.32084	0.84548	0.31276	-0.84548	-0.32155	0.84601	0.30669	-0.84601	-0.31265	0.8688	0.31194	-0.8688	-0.31406	0.88918	0.31349	-0.88918	-0.31479	0.90047	0.31271	-0.90047	-0.29981	0.96296	0.30667	-0.96296	-0.30654	0.9831	0.30598	-0.9831	-0.32003	0.98882	0.30519	-0.98882	-0.30435	1.0382	0.30962	-1.0382
	-0.33585	0.80162	0.32777	-0.80162	-0.33657	0.8038	0.3217	-0.8038	-0.32851	0.81923	0.32696	-0.81923	-0.32908	0.84085	0.32852	-0.84085	-0.33056	0.85981	0.32773	-0.85981	-0.31407	0.92411	0.32095	-0.92411	-0.32156	0.94847	0.32099	-0.94847	-0.33504	0.95839	0.32096	-0.95839	-0.31941	1.0161	0.32537	-1.0161
	-0.35087	0.75459	0.34204	-0.75459	-0.35082	0.75568	0.33671	-0.75568	-0.34344	0.7797	0.342	-0.7797	-0.34334	0.79814	0.34352	-0.79814	-0.34557	0.822	0.34276	-0.822	-0.32909	0.88451	0.3367	-0.88451	-0.33733	0.91465	0.33601	-0.91465	-0.35008	0.93202	0.33521	-0.93202	-0.33592	0.98777	0.33965	-0.98777
	-0.36591	0.71423	0.35783	-0.71423	-0.36662	0.70922	0.35177	-0.70922	-0.35842	0.73639	0.35704	-0.73639	-0.35839	0.75959	0.35934	-0.75959	-0.35987	0.78023	0.35781	-0.78023	-0.3441	0.84136	0.35175	-0.84136	-0.3516	0.87902	0.35181	-0.87902	-0.36512	0.90489	0.34952	-0.90489	-0.35016	0.96485	0.35469	-0.96485
	-0.38091	0.66808	0.37208	-0.66808	-0.38162	0.66553	0.36756	-0.66553	-0.37264	0.69005	0.37204	-0.69005	-0.3734	0.72016	0.37284	-0.72016	-0.37563	0.74149	0.3728	-0.74149	-0.35915	0.80337	0.36677	-0.80337	-0.36739	0.84322	0.36608	-0.84322	-0.3801	0.87768	0.36529	-0.87768	-0.36447	0.94002	0.3697	-0.94002
	-0.39591	0.62592	0.3871	-0.62592	-0.39662	0.62298	0.38178	-0.62298	-0.38759	0.64471	0.38705	-0.64471	-0.38915	0.67625	0.3886	-0.67625	-0.38986	0.70009	0.38781	-0.70009	-0.37341	0.76536	0.38177	-0.76536	-0.38163	0.80919	0.38108	-0.80919	-0.3951	0.85027	0.38029	-0.85027	-0.3802	0.91658	0.3847	-0.91658
	-0.41092	0.58449	0.40209	-0.58449	-0.41163	0.58585	0.39677	-0.58585	-0.40336	0.60076	0.40205	-0.60076	-0.40339	0.63834	0.40284	-0.63834	-0.40488	0.6589	0.4028	-0.6589	-0.38916	0.73019	0.39676	-0.73019	-0.39664	0.7767	0.39608	-0.7767	-0.41089	0.82904	0.39528	-0.82904	-0.39445	0.89801	0.39969	-0.89801
	-0.42593	0.54499	0.41709	-0.54499	-0.42663	0.5404	0.41179	-0.5404	-0.41837	0.56001	0.41705	-0.56001	-0.41915	0.59318	0.41857	-0.59318	-0.41987	0.62069	0.41781	-0.62069	-0.40417	0.69298	0.41102	-0.69298	-0.41164	0.74153	0.41109	-0.74153	-0.42512	0.80098	0.40954	-0.80098	-0.40949	0.88142	0.41471	-0.88142
	-0.44092	0.50723	0.43284	-0.50723	-0.44162	0.49721	0.42678	-0.49721	-0.43262	0.52186	0.43205	-0.52186	-0.43415	0.55442	0.43359	-0.55442	-0.43563	0.58554	0.43206	-0.58554	-0.41991	0.65615	0.42602	-0.65615	-0.4259	0.70689	0.42608	-0.70689	-0.44013	0.77528	0.42453	-0.77528	-0.42596	0.86175	0.43046	-0.86175
	-0.4559	0.46587	0.44784	-0.46587	-0.45736	0.45799	0.44178	-0.45799	-0.44833	0.48218	0.44705	-0.48218	-0.44838	0.51234	0.44859	-0.51234	-0.45061	0.5499	0.4478	-0.5499	-0.43416	0.61791	0.44117	-0.61791	-0.44162	0.67353	0.44181	-0.67353	-0.45585	0.74651	0.43954	-0.74651	-0.44023	0.83952	0.44545	-0.83952
	-0.47089	0.42513	0.46283	-0.42513	-0.47161	0.41992	0.45679	-0.41992	-0.46259	0.4391	0.46204	-0.4391	-0.46411	0.47347	0.46357	-0.47347	-0.46486	0.51442	0.46279	-0.51442	-0.44932	0.58003	0.45686	-0.58003	-0.45588	0.64281	0.45608	-0.64281	-0.47158	0.71978	0.45453	-0.71978	-0.45443	0.81648	0.45968	-0.81648
	-0.4859	0.38055	0.47708	-0.38055	-0.4866	0.37703	0.47177	-0.37703	-0.47758	0.40069	0.47704	-0.40069	-0.47913	0.43776	0.47858	-0.43776	-0.47985	0.47809	0.4778	-0.47809	-0.46424	0.53828	0.4718	-0.53828	-0.4716	0.61177	0.47256	-0.61177	-0.48584	0.69573	0.47101	-0.69573	-0.47018	0.79656	0.47469	-0.79656
	-0.5009	0.34028	0.49208	-0.34028	-0.5016	0.33823	0.48676	-0.33823	-0.49333	0.3611	0.49205	-0.3611	-0.49411	0.39514	0.49357	-0.39514	-0.49484	0.43818	0.49127	-0.43818	-0.47919	0.49999	0.48678	-0.49999	-0.48661	0.578	0.48695	-0.578	-0.49725	0.66738	0.48601	-0.66738	-0.48519	0.78076	0.48968	-0.78076
	-0.51458	0.29933	0.50708	-0.29933	-0.51659	0.29629	0.50252	-0.29629	-0.50834	0.31952	0.50702	-0.31952	-0.50837	0.35343	0.50856	-0.35343	-0.50986	0.39992	0.50718	-0.39992	-0.49492	0.46361	0.50102	-0.46361	-0.50163	0.54712	0.50115	-0.54712	-0.51525	0.64357	0.50026	-0.64357	-0.49945	0.75857	0.50468	-0.75857
	-0.53104	0.26221	0.52282	-0.26221	-0.53158	0.25634	0.51653	-0.25634	-0.52332	0.2803	0.52204	-0.2803	-0.52412	0.31383	0.52357	-0.31383	-0.52485	0.3613	0.52211	-0.3613	-0.50915	0.42868	0.51676	-0.42868	-0.51661	0.51724	0.51686	-0.51724	-0.53091	0.6188	0.51525	-0.6188	-0.51444	0.73869	0.5197	-0.73869
	-0.54596	0.2184	0.53781	-0.2184	-0.54657	0.2187	0.53262	-0.2187	-0.5383	0.24236	0.53791	-0.24236	-0.53919	0.2751	0.53931	-0.2751	-0.54058	0.32302	0.53781	-0.32302	-0.52415	0.39476	0.53174	-0.39476	-0.53159	0.48584	0.53108	-0.48584	-0.54587	0.59614	0.53101	-0.59614	-0.52943	0.71896	0.53541	-0.71896
	-0.56091	0.17422	0.55206	-0.17422	-0.56158	0.17529	0.54681	-0.17529	-0.5533	0.19877	0.55208	-0.19877	-0.5542	0.23071	0.55354	-0.23071	-0.55482	0.2822	0.55204	-0.2822	-0.53914	0.35931	0.54599	-0.35931	-0.54659	0.45348	0.54607	-0.45348	-0.56008	0.56752	0.54526	-0.56752	-0.54442	0.69946	0.55075	-0.69946
	-0.57589	0.13062	0.56706	-0.13062	-0.57657	0.13244	0.56254	-0.13244	-0.56831	0.15615	0.56781	-0.15615	-0.56915	0.18966	0.56854	-0.18966	-0.56981	0.24132	0.56704	-0.24132	-0.55486	0.32105	0.56101	-0.32105	-0.55976	0.41704	0.56181	-0.41704	-0.57509	0.53944	0.56025	-0.53944	-0.56016	0.67922	0.5648	-0.67922
	-0.59088	0.08709	0.58281	-0.08709	-0.59158	0.08925	0.57827	-0.08925	-0.58329	0.1124	0.58205	-0.1124	-0.58339	0.14519	0.5837	-0.14519	-0.58482	0.19576	0.58279	-0.19576	-0.56911	0.28016	0.57598	-0.28016	-0.57672	0.3871	0.57681	-0.3871	-0.59009	0.51273	0.57448	-0.51273	-0.57441	0.65964	0.57973	-0.65964
	-0.60663	0.04675	0.59779	-0.04675	-0.60642	0.04859	0.59177	-0.04859	-0.5983	0.06807	0.59702	-0.06807	-0.59912	0.10192	0.59862	-0.10192	-0.60056	0.15255	0.59777	-0.15255	-0.58411	0.23978	0.59174	-0.23978	-0.59165	0.35034	0.59106	-0.35034	-0.60508	0.493	0.58964	-0.493	-0.58956	0.63744	0.59472	-0.63744
	-0.62161	-0.00163	0.61279	0.00163	-0.62164	0.00157	0.60677	-0.00157	-0.6133	0.02411	0.61204	-0.02411	-0.61335	0.05559	0.61357	-0.05559	-0.61482	0.10512	0.61276	-0.10512	-0.59911	0.20203	0.60599	-0.20203	-0.60586	0.31521	0.60529	-0.31521	-0.62006	0.46604	0.60533	-0.46604	-0.60447	0.62154	0.60969	-0.62154
	-0.63586	-0.04555	0.62781	0.04555	-0.63735	-0.04372	0.62175	0.04372	-0.62827	-0.02172	0.62702	0.02172	-0.62834	0.00332	0.62781	-0.00332	-0.62979	0.05648	0.62776	-0.05648	-0.61337	0.16353	0.62171	-0.16353	-0.62158	0.28327	0.6218	-0.28327	-0.63655	0.43968	0.62176	-0.43968	-0.62092	0.59936	0.62542	-0.59936
	-0.65086	-0.09129	0.64203	0.09129	-0.65158	-0.09121	0.63748	0.09121	-0.64328	-0.06925	0.642	0.06925	-0.64407	-0.04498	0.64354	0.04498	-0.6448	0.00594	0.64275	-0.00594	-0.6291	0.12341	0.63671	-0.12341	-0.63658	0.251	0.63604	-0.251	-0.65156	0.40911	0.63524	-0.40911	-0.63593	0.58203	0.63967	-0.58203
	-0.66587	-0.13893	0.65706	0.13893	-0.66659	-0.13654	0.65175	0.13654	-0.65828	-0.11738	0.65701	0.11738	-0.65834	-0.09882	0.65856	0.09882	-0.65979	-0.04476	0.65702	0.04476	-0.6441	0.07971	0.65098	-0.07971	-0.65158	0.2164	0.65179	-0.2164	-0.66506	0.38087	0.64951	-0.38087	-0.64941	0.56515	0.65467	-0.56515
	-0.68088	-0.1865	0.67281	0.1865	-0.6816	-0.18768	0.66676	0.18768	-0.67329	-0.16568	0.67202	0.16568	-0.67411	-0.15333	0.67357	0.15333	-0.67569	-0.09715	0.67278	0.09715	-0.6591	0.0344	0.66598	-0.0344	-0.66659	0.17843	0.66604	-0.17843	-0.68157	0.35431	0.66452	-0.35431	-0.66517	0.5516	0.66968	-0.5516
	-0.69588	-0.23565	0.68781	0.23565	-0.69659	-0.23638	0.68176	0.23638	-0.6883	-0.21809	0.68702	0.21809	-0.68912	-0.20869	0.68858	0.20869	-0.69062	-0.15204	0.68777	0.15204	-0.67411	-0.00892	0.68173	0.00892	-0.68161	0.14376	0.68106	-0.14376	-0.69658	0.32625	0.67952	-0.32625	-0.67942	0.53517	0.68469	-0.53517
	-0.71167	-0.28585	0.70209	0.28585	-0.71163	-0.28756	0.69678	0.28756	-0.70331	-0.26955	0.70281	0.26955	-0.70412	-0.26669	0.70361	0.26669	-0.70563	-0.20886	0.70208	0.20886	-0.68911	-0.05732	0.69675	0.05732	-0.6966	0.11168	0.69606	-0.11168	-0.71162	0.29929	0.69602	-0.29929	-0.69442	0.51515	0.69971	-0.51515
	-0.72669	-0.33682	0.71787	0.33682	-0.72665	-0.33838	0.71183	0.33838	-0.71835	-0.32466	0.71708	0.32466	-0.71841	-0.32641	0.71938	0.32641	-0.71989	-0.26694	0.7171	0.26694	-0.70412	-0.10654	0.71179	0.10654	-0.71164	0.07652	0.71112	-0.07652	-0.7259	0.27883	0.71182	-0.27883	-0.70947	0.49243	0.71474	-0.49243
	-0.74093	-0.39292	0.73211	0.39292	-0.74165	-0.3885	0.72681	0.3885	-0.73486	-0.38025	0.73207	0.38025	-0.73415	-0.38914	0.73362	0.38914	-0.7349	-0.32431	0.73284	0.32431	-0.71917	-0.15501	0.72604	0.15501	-0.72666	0.03973	0.72611	-0.03973	-0.74013	0.2504	0.72608	-0.2504	-0.72522	0.47404	0.72974	-0.47404
	-0.75669	-0.45412	0.74713	0.45412	-0.75664	-0.44915	0.74259	0.44915	-0.74836	-0.4423	0.74709	0.4423	-0.74917	-0.45487	0.74864	0.45487	-0.74989	-0.38898	0.74785	0.38898	-0.73491	-0.20835	0.74181	0.20835	-0.74166	0.00192	0.74187	-0.00192	-0.75514	0.22196	0.74033	-0.22196	-0.74022	0.45808	0.74476	-0.45808
	-0.77169	-0.50871	0.76289	0.50871	-0.77165	-0.51006	0.75684	0.51006	-0.76337	-0.50409	0.76211	0.50409	-0.76417	-0.52475	0.76365	0.52475	-0.7649	-0.45047	0.76361	0.45047	-0.74843	-0.26224	0.75682	0.26224	-0.75667	-0.03487	0.7569	0.03487	-0.77014	0.19726	0.75534	-0.19726	-0.75521	0.43559	0.75977	-0.43559
	-0.78595	-0.56878	0.77788	0.56878	-0.78665	-0.57187	0.77184	0.57187	-0.77838	-0.56711	0.7771	0.56711	-0.77842	-0.59125	0.77866	0.59125	-0.77989	-0.52104	0.77786	0.52104	-0.76419	-0.316	0.77182	0.316	-0.77165	-0.0781	0.77114	0.0781	-0.78516	0.17114	0.76959	-0.17114	-0.7695	0.41846	0.77477	-0.41846
	-0.80095	-0.63541	0.79299	0.63541	-0.80164	-0.63382	0.78685	0.63382	-0.79336	-0.6359	0.7921	0.6359	-0.79417	-0.66328	0.79364	0.66328	-0.79565	-0.59155	0.79285	0.59155	-0.77993	-0.37292	0.78683	0.37292	-0.78667	-0.11969	0.78763	0.11969	-0.80014	0.14682	0.78536	-0.14682	-0.7845	0.39393	0.78976	-0.39393
	-0.81669	-0.70532	0.8072	0.70532	-0.81665	-0.6993	0.80184	0.6993	-0.80838	-0.7019	0.80711	0.7019	-0.80916	-0.73528	0.80865	0.73528	-0.81064	-0.66139	0.80787	0.66139	-0.79417	-0.42936	0.80107	0.42936	-0.80165	-0.16535	0.80189	0.16535	-0.81513	0.11655	0.80036	-0.11655	-0.7995	0.37261	0.80477	-0.37261
	-0.83095	-0.77483	0.82218	0.77483	-0.83166	-0.76403	0.81684	0.76403	-0.82262	-0.774	0.82212	0.774	-0.82417	-0.81117	0.82439	0.81117	-0.8249	-0.73301	0.82286	0.73301	-0.80918	-0.49026	0.81608	0.49026	-0.81667	-0.20915	0.81689	0.20915	-0.83091	0.08867	0.81534	-0.08867	-0.8145	0.35138	0.81977	-0.35138
	-0.84597	-0.84691	0.83719	0.84691	-0.84666	-0.83654	0.83259	0.83654	-0.83837	-0.84676	0.83713	0.84676	-0.83842	-0.89438	0.83866	0.89438	-0.84066	-0.80539	0.83789	0.80539	-0.82495	-0.55443	0.83109	0.55443	-0.83167	-0.26082	0.83116	0.26082	-0.84665	0.05647	0.82961	-0.05647	-0.8295	0.33301	0.83477	-0.33301
	-0.86095	-0.91783	0.85295	0.91783	-0.86166	-0.91191	0.84763	0.91191	-0.85339	-0.92847	0.85288	0.92847	-0.85344	-0.97439	0.85367	0.97439	-0.85492	-0.8815	0.85289	0.8815	-0.83919	-0.61796	0.84684	0.61796	-0.84667	-0.31139	0.84616	0.31139	-0.86016	0.02703	0.84463	-0.02703	-0.84525	0.3145	0.84979	-0.3145
	-0.87597	-0.99607	0.86719	0.99607	-0.87667	-0.98628	0.86188	0.98628	-0.86764	-1.0069	0.86714	1.0069	-0.86845	-1.0645	0.86868	1.0645	-0.87066	-0.96201	0.86789	0.96201	-0.8542	-0.68402	0.86186	0.68402	-0.86168	-0.35666	0.86118	0.35666	-0.87516	-0.00707	0.86037	0.00707	-0.85951	0.29703	0.86479	-0.29703
	-0.8917	-1.07905	0.88217	1.07905	-0.89166	-1.06812	0.87686	1.06812	-0.88487	-1.08886	0.88212	1.08886	-0.88418	-1.15118	0.88367	1.15118	-0.88491	-1.04482	0.88288	1.04482	-0.86919	-0.75194	0.87684	0.75194	-0.87669	-0.40764	0.87692	0.40764	-0.89016	-0.03775	0.87536	0.03775	-0.87451	0.27982	0.87979	-0.27982
	-0.90594	-1.15834	0.89793	1.15834	-0.90666	-1.14444	0.89188	1.14444	-0.89839	-1.17231	0.89713	1.17231	-0.89843	-1.24137	0.89868	1.24137	-0.89992	-1.13097	0.89789	1.13097	-0.88419	-0.82297	0.89259	0.82297	-0.89167	-0.45787	0.89268	0.45787	-0.90515	-0.07294	0.89037	0.07294	-0.8895	0.25706	0.89556	-0.25706
	-0.92097	-1.24182	0.9122	1.24182	-0.92168	-1.22292	0.90688	1.22292	-0.9134	-1.25816	0.91214	1.25816	-0.91419	-1.33493	0.91367	1.33493	-0.91493	-1.21938	0.9129	1.21938	-0.89994	-0.89881	0.90611	0.89881	-0.90667	-0.51366	0.9069	0.51366	-0.92016	-0.10731	0.90538	0.10731	-0.90451	0.23711	0.90905	-0.23711
	-0.93597	-1.3287	0.92796	1.3287	-0.93668	-1.30842	0.92264	1.30842	-0.92838	-1.35349	0.92715	1.35349	-0.9292	-1.43229	0.92944	1.43229	-0.92992	-1.30825	0.9279	1.30825	-0.91419	-0.97798	0.92112	0.97798	-0.92169	-0.56683	0.92118	0.56683	-0.93517	-0.1406	0.92039	0.1406	-0.92026	0.2157	0.92481	-0.2157
	-0.95172	-1.41785	0.94219	1.41785	-0.95167	-1.39477	0.93765	1.39477	-0.94266	-1.45167	0.94291	1.45167	-0.9442	-1.52814	0.9437	1.52814	-0.94568	-1.39948	0.94217	1.39948	-0.9292	-1.05444	0.93613	1.05444	-0.93669	-0.62579	0.93694	0.62579	-0.95017	-0.17319	0.93539	0.17319	-0.93451	0.1954	0.93982	-0.1954
	-0.96598	-1.50716	0.95796	1.50716	-0.96745	-1.48277	0.95191	1.48277	-0.9584	-1.55341	0.95716	1.55341	-0.9592	-1.63331	0.95871	1.63331	-0.95994	-1.49453	0.95793	1.49453	-0.94421	-1.13495	0.95113	1.13495	-0.95169	-0.68295	0.95195	0.68295	-0.96518	-0.20797	0.94965	0.20797	-0.95101	0.17735	0.95482	-0.17735
	-0.98098	-1.60138	0.97219	1.60138	-0.98168	-1.57294	0.96688	1.57294	-0.9734	-1.65541	0.97215	1.65541	-0.97419	-1.73711	0.97369	1.73711	-0.97567	-1.58971	0.97292	1.58971	-0.95921	-1.21532	0.96687	1.21532	-0.9667	-0.73935	0.96693	0.73935	-0.98094	-0.24597	0.96465	0.24597	-0.96601	0.15455	0.96981	-0.15455
	-0.99597	-1.69113	0.98719	1.69113	-0.99668	-1.66981	0.98264	1.66981	-0.98842	-1.75862	0.98641	1.75862	-0.98845	-1.8454	0.9887	1.8454	-0.99067	-1.69001	0.98791	1.69001	-0.97494	-1.30239	0.98114	1.30239	-0.9817	-0.79435	0.98194	0.79435	-0.99517	-0.27974	0.9804	0.27974	-0.98102	0.1337	0.98481	-0.1337
	-1.01097	-1.79142	1.00296	1.79142	-1.01168	-1.76019	0.99765	1.76019	-1.0034	-1.85527	1.00217	1.85527	-1.00346	-1.95149	1.00371	1.95149	-1.00568	-1.79254	1.00218	1.79254	-0.98922	-1.39092	0.99613	1.39092	-0.9967	-0.856	0.99696	0.856	-1.01018	-0.31909	0.99539	0.31909	-0.99451	0.11249	1.00057	-0.11249
	-1.02599	-1.88856	1.01797	1.88856	-1.02669	-1.85633	1.01266	1.85633	-1.01843	-1.96198	1.01718	1.96198	-1.01921	-2.05407	1.01946	2.05407	-1.01992	-1.89482	1.01719	1.89482	-1.00422	-1.4781	1.01189	1.4781	-1.0117	-0.92302	1.01197	0.92302	-1.02519	-0.35712	1.00967	0.35712	-1.00953	0.08994	1.01561	-0.08994
	-1.04098	-1.98262	1.03298	1.98262	-1.0417	-1.95288	1.02693	1.95288	-1.03341	-2.06819	1.0322	2.06819	-1.03422	-2.165	1.03297	2.165	-1.03494	-1.9941	1.03295	1.9941	-1.01997	-1.57032	1.0269	1.57032	-1.0267	-0.99	1.02697	0.99	-1.04019	-0.39467	1.02543	0.39467	-1.02603	0.0625	1.02985	-0.0625
	-1.05602	-2.07788	1.04799	2.07788	-1.05672	-2.05209	1.04194	2.05209	-1.04842	-2.17551	1.04794	2.17551	-1.04849	-2.26929	1.04874	2.26929	-1.04994	-2.09312	1.04796	2.09312	-1.03422	-1.66162	1.04192	1.66162	-1.0417	-1.05936	1.04123	1.05936	-1.05521	-0.43106	1.03969	0.43106	-1.04103	0.04489	1.04485	-0.04489
	-1.07104	-2.18083	1.06305	2.18083	-1.07175	-2.15465	1.05699	2.15465	-1.0627	-2.28308	1.06224	2.28308	-1.06427	-2.36864	1.06379	2.36864	-1.06499	-2.19498	1.06301	2.19498	-1.04998	-1.75274	1.05622	1.75274	-1.05675	-1.12931	1.05703	1.12931	-1.07025	-0.4684	1.05549	0.4684	-1.05528	0.02836	1.05991	-0.02836
	-1.08604	-2.28251	1.07729	2.28251	-1.08676	-2.25281	1.07199	2.25281	-1.07847	-2.38644	1.07725	2.38644	-1.07852	-2.47282	1.07878	2.47282	-1.08074	-2.28788	1.07799	2.28788	-1.06503	-1.83554	1.07122	1.83554	-1.07177	-1.19979	1.07202	1.19979	-1.08525	-0.51065	1.06974	0.51065	-1.06959	0.00652	1.07413	-0.00652
	-1.10105	-2.37919	1.0923	2.37919	-1.1025	-2.34717	1.08699	2.34717	-1.09349	-2.48703	1.09225	2.48703	-1.09427	-2.57161	1.09379	2.57161	-1.09501	-2.37949	1.09302	2.37949	-1.0793	-1.92597	1.08622	1.92597	-1.08675	-1.2688	1.08704	1.2688	-1.10024	-0.55135	1.08549	0.55135	-1.08533	-0.01251	1.09066	0.01251
	-1.11606	-2.47875	1.10733	2.47875	-1.1175	-2.44475	1.10202	2.44475	-1.10771	-2.58811	1.10803	2.58811	-1.10928	-2.66778	1.10881	2.66778	-1.11	-2.47095	1.10803	2.47095	-1.09428	-2.01508	1.10124	2.01508	-1.10177	-1.34149	1.10131	1.34149	-1.11525	-0.59379	1.10126	0.59379	-1.09959	-0.03559	1.10493	0.03559
	-1.13105	-2.57873	1.12232	2.57873	-1.13176	-2.54335	1.11778	2.54335	-1.12347	-2.68719	1.12228	2.68719	-1.12353	-2.76048	1.12457	2.76048	-1.12499	-2.56017	1.12304	2.56017	-1.10928	-2.0982	1.117	2.0982	-1.11677	-1.42066	1.11633	1.42066	-1.13027	-0.63819	1.11627	0.63819	-1.11459	-0.061	1.11994	0.061
	-1.14681	-2.67938	1.13733	2.67938	-1.14676	-2.63593	1.13202	2.63593	-1.13848	-2.78051	1.1373	2.78051	-1.13852	-2.84623	1.13883	2.84623	-1.14076	-2.64579	1.13805	2.64579	-1.12429	-2.18601	1.13125	2.18601	-1.13176	-1.50044	1.13207	1.50044	-1.14599	-0.68253	1.13051	0.68253	-1.12961	-0.08612	1.13495	0.08612
	-1.16181	-2.7725	1.15306	2.7725	-1.16178	-2.73442	1.14701	2.73442	-1.1535	-2.87635	1.15228	2.87635	-1.15428	-2.93257	1.15382	2.93257	-1.15501	-2.72854	1.15303	2.72854	-1.1393	-2.27249	1.14699	2.27249	-1.14602	-1.57573	1.14705	1.57573	-1.16101	-0.72223	1.14552	0.72223	-1.14535	-0.11259	1.14993	0.11259
	-1.17606	-2.86568	1.16731	2.86568	-1.17676	-2.8276	1.16201	2.8276	-1.16848	-2.96654	1.16727	2.96654	-1.16854	-3.01297	1.16881	3.01297	-1.17001	-2.80799	1.16804	2.80799	-1.1543	-2.35574	1.162	2.35574	-1.16178	-1.64951	1.16206	1.64951	-1.17676	-0.76654	1.15976	0.76654	-1.16036	-0.1351	1.16567	0.1351
	-1.19106	-2.95443	1.18308	2.95443	-1.19176	-2.91852	1.17703	2.91852	-1.18353	-3.04695	1.18228	3.04695	-1.1843	-3.08938	1.18382	3.08938	-1.18503	-2.88436	1.18229	2.88436	-1.16929	-2.43	1.17626	2.43	-1.17678	-1.72432	1.17632	1.72432	-1.19026	-0.81245	1.17553	0.81245	-1.1746	-0.15609	1.17993	0.15609
	-1.20532	-3.04588	1.19734	3.04588	-1.20678	-3.00221	1.19205	3.00221	-1.1985	-3.12709	1.19806	3.12709	-1.19929	-3.16505	1.19885	3.16505	-1.20003	-2.95323	1.19806	2.95323	-1.18431	-2.50202	1.19127	2.50202	-1.19178	-1.79908	1.19209	1.79908	-1.20528	-0.86735	1.19129	0.86735	-1.18961	-0.18405	1.19497	0.18405
	-1.22107	-3.12806	1.21386	3.12806	-1.22178	-3.08628	1.20704	3.08628	-1.2135	-3.21065	1.21232	3.21065	-1.21428	-3.23911	1.21385	3.23911	-1.21501	-3.0136	1.21307	3.0136	-1.19929	-2.57268	1.20703	2.57268	-1.2068	-1.8744	1.20635	1.8744	-1.22026	-0.91858	1.20555	0.91858	-1.2046	-0.21339	1.20995	0.21339
	-1.23682	-3.20553	1.22736	3.20553	-1.23676	-3.1664	1.22204	3.1664	-1.22851	-3.28512	1.22732	3.28512	-1.22855	-3.30704	1.22959	3.30704	-1.23003	-3.07628	1.22806	3.07628	-1.2143	-2.64729	1.22129	2.64729	-1.22179	-1.94956	1.22134	1.94956	-1.23526	-0.97054	1.21981	0.97054	-1.2196	-0.24169	1.2257	0.24169
	-1.25108	-3.28215	1.24235	3.28215	-1.25253	-3.24417	1.2378	3.24417	-1.24349	-3.35441	1.24229	3.35441	-1.2443	-3.36908	1.24384	3.36908	-1.24502	-3.13844	1.24382	3.13844	-1.22932	-2.71784	1.23702	2.71784	-1.23678	-2.02266	1.23635	2.02266	-1.25028	-1.02325	1.23479	1.02325	-1.2346	-0.26929	1.24073	0.26929
	-1.26683	-3.35367	1.25734	3.35367	-1.26679	-3.32099	1.25204	3.32099	-1.25848	-3.41988	1.25729	3.41988	-1.25854	-3.42902	1.25885	3.42902	-1.26078	-3.19194	1.25806	3.19194	-1.2443	-2.78441	1.25203	2.78441	-1.25181	-2.09412	1.25133	2.09412	-1.26602	-1.07332	1.25054	1.07332	-1.25111	-0.29765	1.2542	0.29765
	-1.28108	-3.41959	1.27314	3.41959	-1.2818	-3.39009	1.26779	3.39009	-1.27277	-3.48366	1.27234	3.48366	-1.27432	-3.48437	1.27388	3.48437	-1.27579	-3.24688	1.27309	3.24688	-1.25931	-2.85364	1.26703	2.85364	-1.2668	-2.15876	1.2671	2.15876	-1.28179	-1.12267	1.26554	1.12267	-1.26537	-0.31956	1.26998	0.31956
	-1.29612	-3.482	1.28816	3.482	-1.29683	-3.45714	1.2821	3.45714	-1.28853	-3.54331	1.28811	3.54331	-1.28934	-3.53996	1.28891	3.53996	-1.29007	-3.29411	1.28813	3.29411	-1.27433	-2.9095	1.28209	2.9095	-1.28256	-2.22252	1.28215	2.22252	-1.29607	-1.18128	1.28132	1.18128	-1.27962	-0.34822	1.28502	0.34822
	-1.31114	-3.54293	1.30318	3.54293	-1.31184	-3.51892	1.29712	3.51892	-1.30279	-3.60023	1.30238	3.60023	-1.30434	-3.58976	1.30392	3.58976	-1.30506	-3.3402	1.30315	3.3402	-1.28858	-2.96477	1.2971	2.96477	-1.29684	-2.28804	1.2964	2.28804	-1.30958	-1.23995	1.29637	1.23995	-1.29466	-0.37292	1.30003	0.37292
	-1.32615	-3.60008	1.31818	3.60008	-1.32687	-3.57925	1.31289	3.57925	-1.31859	-3.65107	1.3174	3.65107	-1.31937	-3.63879	1.31891	3.63879	-1.32011	-3.38318	1.31815	3.38318	-1.3051	-3.01556	1.31137	3.01556	-1.31185	-2.35293	1.31144	2.35293	-1.32535	-1.29789	1.31137	1.29789	-1.30967	-0.40325	1.31506	0.40325
	-1.34119	-3.65979	1.33321	3.65979	-1.34189	-3.63692	1.32789	3.63692	-1.33359	-3.7093	1.33241	3.7093	-1.3344	-3.68025	1.33393	3.68025	-1.33588	-3.42672	1.33318	3.42672	-1.31942	-3.06582	1.32638	3.06582	-1.32687	-2.41315	1.32644	2.41315	-1.34037	-1.35647	1.32563	1.35647	-1.32469	-0.43292	1.33003	0.43292
	-1.3562	-3.70919	1.34823	3.70919	-1.35691	-3.69528	1.34215	3.69528	-1.34786	-3.75973	1.34743	3.75973	-1.34942	-3.72439	1.34896	3.72439	-1.35089	-3.47068	1.34818	3.47068	-1.33443	-3.11154	1.34214	3.11154	-1.3419	-2.46829	1.34146	2.46829	-1.35616	-1.41058	1.34066	1.41058	-1.33972	-0.4629	1.34584	0.4629
	-1.37121	-3.75832	1.36251	3.75832	-1.37192	-3.74741	1.35718	3.74741	-1.36289	-3.80334	1.36248	3.80334	-1.36444	-3.75886	1.36404	3.75886	-1.36515	-3.51368	1.36324	3.51368	-1.34944	-3.15422	1.35643	3.15422	-1.35693	-2.52242	1.35648	2.52242	-1.37116	-1.46822	1.35493	1.46822	-1.35474	-0.49451	1.35936	0.49451
	-1.38623	-3.80733	1.3783	3.80733	-1.38694	-3.79466	1.37222	3.79466	-1.37865	-3.84634	1.37826	3.84634	-1.37946	-3.7955	1.37906	3.7955	-1.38018	-3.55237	1.37826	3.55237	-1.36445	-3.19634	1.37145	3.19634	-1.37193	-2.57314	1.37229	2.57314	-1.38545	-1.52813	1.37073	1.52813	-1.3705	-0.52423	1.37516	0.52423
	-1.40127	-3.85436	1.39332	3.85436	-1.40347	-3.84453	1.38726	3.84453	-1.39368	-3.88831	1.39253	3.88831	-1.39448	-3.83064	1.39407	3.83064	-1.39521	-3.58702	1.39327	3.58702	-1.37948	-3.23401	1.38723	3.23401	-1.38696	-2.62379	1.38729	2.62379	-1.40047	-1.58599	1.38574	1.58599	-1.38553	-0.55543	1.39093	0.55543
	-1.4163	-3.89804	1.40759	3.89804	-1.41699	-3.88917	1.40227	3.88917	-1.4087	-3.9299	1.40759	3.9299	-1.40875	-3.86557	1.40911	3.86557	-1.41023	-3.62418	1.4083	3.62418	-1.3945	-3.27145	1.40225	3.27145	-1.40198	-2.67142	1.40232	2.67142	-1.4155	-1.64111	1.40078	1.64111	-1.3998	-0.58463	1.4052	0.58463
	-1.4313	-3.93992	1.42338	3.93992	-1.43199	-3.93107	1.41733	3.93107	-1.42297	-3.96822	1.42261	3.96822	-1.42453	-3.90036	1.42413	3.90036	-1.426	-3.65569	1.42335	3.65569	-1.40952	-3.3061	1.416	3.3061	-1.417	-2.71704	1.41661	2.71704	-1.43051	-1.69897	1.41506	1.69897	-1.41483	-0.62346	1.42097	0.62346
	-1.44634	-3.97939	1.43763	3.97939	-1.44704	-3.97543	1.43308	3.97543	-1.43875	-4.0076	1.43762	4.0076	-1.43879	-3.92726	1.43915	3.92726	-1.44102	-3.68891	1.43761	3.68891	-1.42529	-3.33875	1.43234	3.33875	-1.43203	-2.76078	1.43237	2.76078	-1.44546	-1.75032	1.43006	1.75032	-1.42986	-0.66049	1.436	0.66049
	-1.46212	-4.01479	1.4534	4.01479	-1.46209	-4.01425	1.44736	4.01425	-1.45379	-4.04109	1.45262	4.04109	-1.45385	-3.95601	1.45416	3.95601	-1.45531	-3.71663	1.45337	3.71663	-1.43881	-3.37235	1.44736	3.37235	-1.44705	-2.8043	1.44665	2.8043	-1.46134	-1.80747	1.44587	1.80747	-1.44563	-0.69877	1.45101	0.69877
	-1.4764	-4.05213	1.4677	4.05213	-1.4771	-4.04953	1.46238	4.04953	-1.46881	-4.07922	1.46767	4.07922	-1.46962	-3.98168	1.46918	3.98168	-1.47109	-3.74327	1.46842	3.74327	-1.45535	-3.40248	1.46238	3.40248	-1.46211	-2.84525	1.46241	2.84525	-1.47711	-1.86076	1.46086	1.86076	-1.46066	-0.73543	1.4653	0.73543
	-1.49144	-4.08549	1.48347	4.08549	-1.49287	-4.08616	1.47739	4.08616	-1.48383	-4.10899	1.48269	4.10899	-1.48463	-4.00605	1.48422	4.00605	-1.48537	-3.76951	1.48268	3.76951	-1.47038	-3.43214	1.47663	3.43214	-1.47788	-2.8839	1.47669	2.8839	-1.49064	-1.91329	1.47663	1.91329	-1.47494	-0.77159	1.47958	0.77159
	-1.50643	-4.12566	1.49774	4.12566	-1.50713	-4.12084	1.49319	4.12084	-1.49884	-4.14327	1.49771	4.14327	-1.49888	-4.0304	1.49924	4.0304	-1.50036	-3.78739	1.49844	3.78739	-1.48465	-3.46077	1.49241	3.46077	-1.49212	-2.92101	1.49246	2.92101	-1.50564	-1.96469	1.49093	1.96469	-1.49072	-0.80638	1.49533	0.80638
	-1.52145	-4.15838	1.51352	4.15838	-1.52139	-4.15235	1.50821	4.15235	-1.51384	-4.17271	1.51273	4.17271	-1.51393	-4.05902	1.51425	4.05902	-1.51538	-3.8103	1.51348	3.8103	-1.49964	-3.49198	1.50743	3.49198	-1.50712	-2.95432	1.50676	2.95432	-1.52064	-2.01477	1.5052	2.01477	-1.50571	-0.84076	1.51037	0.84076
	-1.53647	-4.18949	1.52779	4.18949	-1.53716	-4.18538	1.52321	4.18538	-1.52812	-4.19959	1.52774	4.19959	-1.52969	-4.07932	1.52929	4.07932	-1.53039	-3.83082	1.5285	3.83082	-1.51466	-3.51588	1.52245	3.51588	-1.5214	-2.98677	1.52176	2.98677	-1.53717	-2.05749	1.52022	2.05749	-1.52072	-0.87581	1.52542	0.87581
	-1.55152	-4.21336	1.54355	4.21336	-1.55297	-4.21612	1.53746	4.21612	-1.5439	-4.22399	1.5435	4.22399	-1.54472	-4.1075	1.5443	4.1075	-1.54544	-3.85197	1.54351	3.85197	-1.52968	-3.54035	1.53672	3.54035	-1.53718	-3.0185	1.53679	3.0185	-1.5507	-2.10611	1.53675	2.10611	-1.535	-0.91509	1.5404	0.91509
	-1.56727	-4.24072	1.55857	4.24072	-1.56724	-4.24394	1.55251	4.24394	-1.55893	-4.25079	1.55778	4.25079	-1.55973	-4.13021	1.55932	4.13021	-1.56121	-3.87016	1.55853	3.87016	-1.54547	-3.56207	1.55249	3.56207	-1.55221	-3.04632	1.55256	3.04632	-1.56723	-2.1535	1.55176	2.1535	-1.55004	-0.95651	1.55545	0.95651
	-1.58154	-4.26593	1.57361	4.26593	-1.58226	-4.27372	1.56829	4.27372	-1.5732	-4.27622	1.57206	4.27622	-1.57476	-4.15235	1.57435	4.15235	-1.57624	-3.89136	1.57357	3.89136	-1.55975	-3.58378	1.56675	3.58378	-1.56724	-3.07713	1.56757	3.07713	-1.58074	-2.19995	1.56528	2.19995	-1.5658	-0.99139	1.57047	0.99139
	-1.59655	-4.29485	1.58861	4.29485	-1.59724	-4.29687	1.58256	4.29687	-1.58895	-4.29594	1.58707	4.29594	-1.58977	-4.17662	1.58936	4.17662	-1.59049	-3.90777	1.58858	3.90777	-1.57476	-3.60217	1.58253	3.60217	-1.58226	-3.1017	1.58259	3.1017	-1.59574	-2.23981	1.58029	2.23981	-1.58008	-1.02776	1.58547	1.02776
	-1.61157	-4.31953	1.60363	4.31953	-1.61226	-4.32533	1.59759	4.32533	-1.604	-4.31767	1.60284	4.31767	-1.60479	-4.19551	1.60439	4.19551	-1.60627	-3.92582	1.6036	3.92582	-1.58978	-3.61869	1.59681	3.61869	-1.59652	-3.12385	1.59688	3.12385	-1.61077	-2.27338	1.59607	2.27338	-1.59508	-1.0645	1.60051	1.0645
	-1.62658	-4.34585	1.61793	4.34585	-1.62805	-4.34943	1.61261	4.34943	-1.619	-4.33757	1.61862	4.33757	-1.6198	-4.21417	1.61942	4.21417	-1.62052	-3.94451	1.61789	3.94451	-1.60555	-3.63936	1.61258	3.63936	-1.6123	-3.14566	1.61264	3.14566	-1.62579	-2.31355	1.61033	2.31355	-1.6101	-1.09866	1.61552	1.09866
	-1.64163	-4.36369	1.63294	4.36369	-1.64233	-4.37108	1.62762	4.37108	-1.63405	-4.35845	1.6329	4.35845	-1.63408	-4.23663	1.63443	4.23663	-1.63557	-3.95737	1.63365	3.95737	-1.61981	-3.65758	1.6276	3.65758	-1.62731	-3.16906	1.62766	3.16906	-1.64233	-2.34651	1.6261	2.34651	-1.62663	-1.14029	1.63054	1.14029
	-1.65665	-4.38134	1.64871	4.38134	-1.65735	-4.39296	1.64267	4.39296	-1.64906	-4.37231	1.64791	4.37231	-1.64986	-4.25007	1.64945	4.25007	-1.65133	-3.97693	1.64866	3.97693	-1.63485	-3.67394	1.64263	3.67394	-1.64236	-3.18516	1.6427	3.18516	-1.65734	-2.37662	1.64114	2.37662	-1.64018	-1.17851	1.64558	1.17851
	-1.67165	-4.40077	1.66374	4.40077	-1.67236	-4.41382	1.65768	4.41382	-1.66408	-4.39177	1.66371	4.39177	-1.66487	-4.26488	1.66448	4.26488	-1.6656	-3.99256	1.6637	3.99256	-1.64987	-3.69054	1.65765	3.69054	-1.65738	-3.20192	1.65772	3.20192	-1.67086	-2.40869	1.65692	2.40869	-1.65594	-1.22329	1.6606	1.22329
	-1.68667	-4.41959	1.67801	4.41959	-1.68737	-4.43264	1.6727	4.43264	-1.67908	-4.41383	1.67797	4.41383	-1.67913	-4.282	1.67951	4.282	-1.68137	-4.00993	1.67797	4.00993	-1.66491	-3.71047	1.67191	3.71047	-1.67238	-3.22116	1.67273	3.22116	-1.68587	-2.43715	1.67118	2.43715	-1.67096	-1.26014	1.6756	1.26014
	-1.70168	-4.44338	1.69378	4.44338	-1.70239	-4.45095	1.68772	4.45095	-1.69411	-4.43215	1.69374	4.43215	-1.69415	-4.29402	1.69452	4.29402	-1.69638	-4.02515	1.69374	4.02515	-1.6799	-3.72521	1.68695	3.72521	-1.68739	-3.23946	1.68702	3.23946	-1.7009	-2.46245	1.68621	2.46245	-1.68522	-1.29522	1.69064	1.29522
	-1.71672	-4.4642	1.70881	4.4642	-1.71743	-4.4737	1.7035	4.4737	-1.70988	-4.44718	1.70801	4.44718	-1.70919	-4.30489	1.7088	4.30489	-1.71066	-4.03962	1.70877	4.03962	-1.69566	-3.73698	1.70272	3.73698	-1.70241	-3.25603	1.70202	3.25603	-1.7159	-2.49001	1.70124	2.49001	-1.70021	-1.33263	1.70642	1.33263
	-1.73249	-4.4861	1.72308	4.4861	-1.73321	-4.4907	1.71849	4.4907	-1.72416	-4.46787	1.72304	4.46787	-1.72423	-4.31747	1.72382	4.31747	-1.72569	-4.05284	1.72377	4.05284	-1.70995	-3.75152	1.71773	3.75152	-1.71744	-3.27146	1.71705	3.27146	-1.73169	-2.51476	1.71624	2.51476	-1.71527	-1.37606	1.72069	1.37606
	-1.74677	-4.50225	1.73884	4.50225	-1.74747	-4.5107	1.73353	4.5107	-1.73918	-4.48442	1.7388	4.48442	-1.73999	-4.32868	1.73884	4.32868	-1.74069	-4.06722	1.7388	4.06722	-1.72498	-3.76544	1.73202	3.76544	-1.73246	-3.28473	1.73208	3.28473	-1.74672	-2.53996	1.73053	2.53996	-1.73104	-1.41547	1.73571	1.41547
	-1.76182	-4.52128	1.75313	4.52128	-1.76254	-4.52524	1.74782	4.52524	-1.7542	-4.50287	1.75308	4.50287	-1.75499	-4.3446	1.75464	4.3446	-1.75574	-4.08038	1.75384	4.08038	-1.73999	-3.77991	1.74779	3.77991	-1.74749	-3.30177	1.74785	3.30177	-1.76102	-2.56648	1.74556	2.56648	-1.74532	-1.45565	1.75074	1.45565
	-1.77686	-4.53633	1.76894	4.53633	-1.77755	-4.54404	1.76364	4.54404	-1.76852	-4.51788	1.76815	4.51788	-1.76932	-4.35711	1.76969	4.35711	-1.7708	-4.09181	1.76966	4.09181	-1.75502	-3.78988	1.76211	3.78988	-1.76256	-3.31055	1.76293	3.31055	-1.77606	-2.58887	1.76062	2.58887	-1.76036	-1.49751	1.76581	1.49751
	-1.79263	-4.55491	1.78397	4.55491	-1.79261	-4.55837	1.77791	4.55837	-1.78429	-4.53223	1.78392	4.53223	-1.78509	-4.36717	1.78471	4.36717	-1.78657	-4.10542	1.78393	4.10542	-1.77008	-3.80226	1.77788	3.80226	-1.77757	-3.32606	1.77721	3.32606	-1.79108	-2.61351	1.77565	2.61351	-1.7754	-1.53343	1.78004	1.53343
	-1.80692	-4.57402	1.79825	4.57402	-1.80835	-4.57442	1.79367	4.57442	-1.79931	-4.54879	1.79896	4.54879	-1.80012	-4.3819	1.79973	4.3819	-1.8016	-4.11525	1.79895	4.11525	-1.7851	-3.8117	1.79215	3.8117	-1.79185	-3.34356	1.79221	3.34356	-1.80611	-2.63591	1.79217	2.63591	-1.79042	-1.5735	1.79584	1.5735
	-1.82194	-4.58773	1.81402	4.58773	-1.82263	-4.59208	1.80869	4.59208	-1.81435	-4.56028	1.81323	4.56028	-1.81439	-4.40099	1.81476	4.40099	-1.81663	-4.12411	1.81397	4.12411	-1.80013	-3.82104	1.80718	3.82104	-1.80763	-3.35934	1.80725	3.35934	-1.82114	-2.66033	1.80719	2.66033	-1.8062	-1.60447	1.81087	1.60447
	-1.83695	-4.60303	1.82828	4.60303	-1.83765	-4.60926	1.82298	4.60926	-1.82938	-4.57213	1.82824	4.57213	-1.83017	-4.40988	1.82978	4.40988	-1.83089	-4.13517	1.82825	4.13517	-1.81517	-3.83082	1.82222	3.83082	-1.82267	-3.37351	1.82226	3.37351	-1.83616	-2.68013	1.82072	2.68013	-1.82197	-1.64599	1.82589	1.64599
	-1.85196	-4.61321	1.84329	4.61321	-1.85266	-4.62103	1.838	4.62103	-1.84438	-4.58646	1.84327	4.58646	-1.84519	-4.42164	1.84555	4.42164	-1.84592	-4.14645	1.84327	4.14645	-1.83018	-3.83964	1.83798	3.83964	-1.83692	-3.38234	1.83729	3.38234	-1.85265	-2.70223	1.83652	2.70223	-1.837	-1.68406	1.84092	1.68406
	-1.86699	-4.62621	1.85909	4.62621	-1.86769	-4.63433	1.85302	4.63433	-1.85939	-4.59848	1.85829	4.59848	-1.86019	-4.43304	1.85983	4.43304	-1.86168	-4.15503	1.85905	4.15503	-1.8452	-3.84866	1.85225	3.84866	-1.85269	-3.39167	1.85306	3.39167	-1.86769	-2.71883	1.85226	2.71883	-1.8505	-1.71891	1.85593	1.71891
	-1.88201	-4.63528	1.8741	4.63528	-1.88271	-4.6538	1.86804	4.6538	-1.87441	-4.60707	1.87406	4.60707	-1.87447	-4.44256	1.87485	4.44256	-1.87594	-4.16415	1.87406	4.16415	-1.86021	-3.85603	1.86802	3.85603	-1.8677	-3.40356	1.86732	3.40356	-1.8812	-2.73829	1.86653	2.73829	-1.86553	-1.74983	1.8717	1.74983
	-1.89703	-4.64799	1.88838	4.64799	-1.89701	-4.66321	1.88306	4.66321	-1.88945	-4.61804	1.88908	4.61804	-1.89024	-4.45195	1.89063	4.45195	-1.89172	-4.17681	1.88909	4.17681	-1.87599	-3.86596	1.88229	3.86596	-1.88272	-3.41766	1.88238	3.41766	-1.89625	-2.75738	1.88157	2.75738	-1.88053	-1.78038	1.88749	1.78038
	-1.9128	-4.65574	1.90341	4.65574	-1.91277	-4.67638	1.89884	4.67638	-1.90447	-4.63204	1.90336	4.63204	-1.90452	-4.46075	1.9049	4.46075	-1.90675	-4.1842	1.90412	4.1842	-1.89024	-3.87374	1.89807	3.87374	-1.897	-3.42867	1.89736	3.42867	-1.91202	-2.77607	1.89657	2.77607	-1.89558	-1.81133	1.90101	1.81133
	-1.92708	-4.6658	1.91917	4.6658	-1.92778	-4.68802	1.91386	4.68802	-1.91949	-4.64123	1.91839	4.64123	-1.91954	-4.47215	1.91992	4.47215	-1.92177	-4.19472	1.91913	4.19472	-1.90529	-3.8838	1.91309	3.8838	-1.91278	-3.44333	1.91241	3.44333	-1.92703	-2.78956	1.91235	2.78956	-1.9106	-1.84061	1.91602	1.84061
	-1.94134	-4.67539	1.93419	4.67539	-1.9428	-4.70262	1.92813	4.70262	-1.93451	-4.65321	1.93339	4.65321	-1.93456	-4.48201	1.93494	4.48201	-1.93603	-4.20837	1.93416	4.20837	-1.92031	-3.89458	1.92813	3.89458	-1.9278	-3.45004	1.9282	3.45004	-1.94128	-2.80332	1.92663	2.80332	-1.92561	-1.86762	1.93106	1.86762
	-1.95712	-4.68625	1.94921	4.68625	-1.95782	-4.71345	1.94315	4.71345	-1.94878	-4.66618	1.94842	4.66618	-1.95033	-4.49136	1.94997	4.49136	-1.95255	-4.21864	1.94918	4.21864	-1.93532	-3.90666	1.94314	3.90666	-1.9428	-3.45809	1.9432	3.45809	-1.95705	-2.81992	1.94165	2.81992	-1.94137	-1.89328	1.94608	1.89328
	-1.97213	-4.6985	1.96349	4.6985	-1.97283	-4.72856	1.95816	4.72856	-1.96381	-4.67837	1.9642	4.67837	-1.96534	-4.49317	1.96573	4.49317	-1.96681	-4.22925	1.9642	4.22925	-1.95033	-3.91728	1.95816	3.91728	-1.95783	-3.46524	1.95821	3.46524	-1.97132	-2.83139	1.95667	2.83139	-1.95564	-1.9212	1.9611	1.9212
	-1.98716	-4.71068	1.97851	4.71068	-1.98788	-4.74218	1.9732	4.74218	-1.97957	-4.6859	1.97848	4.6859	-1.98037	-4.50319	1.98002	4.50319	-1.9811	-4.23825	1.97922	4.23825	-1.96611	-3.9202	1.97318	3.9202	-1.97285	-3.47528	1.97249	3.47528	-1.98635	-2.84684	1.97095	2.84684	-1.97068	-1.94799	1.97613	1.94799
	-2.00219	-4.72238	1.99279	4.72238	-2.00289	-4.75633	1.98897	4.75633	-1.99461	-4.69803	1.9935	4.69803	-1.9954	-4.51204	1.99578	4.51204	-1.99613	-4.24214	1.99426	4.24214	-1.98038	-3.93147	1.98746	3.93147	-1.98788	-3.48327	1.98751	3.48327	-2.00138	-2.85725	1.98596	2.85725	-1.98569	-1.97569	1.99116	1.97569
	-2.01795	-4.73088	2.00932	4.73088	-2.01791	-4.76449	2.004	4.76449	-2.00885	-4.70936	2.00853	4.70936	-2.00967	-4.52225	2.01006	4.52225	-2.01114	-4.25173	2.00926	4.25173	-1.99541	-3.94321	2.00323	3.94321	-2.00291	-3.49211	2.00254	3.49211	-2.01714	-2.86903	2.00175	2.86903	-2.00074	-2.00106	2.00616	2.00106
	-2.03298	-4.74029	2.02432	4.74029	-2.0329	-4.77293	2.01827	4.77293	-2.02388	-4.71506	2.02354	4.71506	-2.02468	-4.53382	2.02507	4.53382	-2.02616	-4.26101	2.02428	4.26101	-2.01043	-3.95157	2.01826	3.95157	-2.01793	-3.49829	2.01757	3.49829	-2.03141	-2.8769	2.01601	2.8769	-2.01724	-2.02415	2.02117	2.02415
	-2.04723	-4.75072	2.03935	4.75072	-2.04793	-4.78682	2.0333	4.78682	-2.03964	-4.72457	2.03856	4.72457	-2.04045	-4.54017	2.0401	4.54017	-2.04118	-4.2671	2.03931	4.2671	-2.02545	-3.96254	2.03252	3.96254	-2.03293	-3.50683	2.03333	3.50683	-2.04643	-2.88681	2.03104	2.88681	-2.03149	-2.05306	2.0362	2.05306
	-2.06225	-4.76109	2.05437	4.76109	-2.06295	-4.79665	2.04831	4.79665	-2.05467	-4.73068	2.05358	4.73068	-2.05546	-4.54986	2.05588	4.54986	-2.0562	-4.27805	2.05434	4.27805	-2.04046	-3.97132	2.04753	3.97132	-2.04796	-3.51561	2.04836	3.51561	-2.06148	-2.89441	2.0468	2.89441	-2.04726	-2.07558	2.05275	2.07558
	-2.07728	-4.76859	2.06941	4.76859	-2.07799	-4.80496	2.06408	4.80496	-2.0697	-4.74019	2.0686	4.74019	-2.06974	-4.55955	2.06939	4.55955	-2.07122	-4.28749	2.06937	4.28749	-2.05624	-3.9795	2.06331	3.9795	-2.06298	-3.52275	2.06337	3.52275	-2.07648	-2.90289	2.06182	2.90289	-2.06079	-2.10078	2.06775	2.10078
	-2.09231	-4.77857	2.08368	4.77857	-2.093	-4.81412	2.07911	4.81412	-2.08472	-4.74971	2.08364	4.74971	-2.08551	-4.5673	2.08518	4.5673	-2.08626	-4.29123	2.0844	4.29123	-2.0705	-3.98553	2.0776	3.98553	-2.078	-3.53037	2.07765	3.53037	-2.0915	-2.91243	2.07611	2.91243	-2.07582	-2.1259	2.08129	2.1259
	-2.10733	-4.78468	2.09945	4.78468	-2.10803	-4.82175	2.09339	4.82175	-2.09974	-4.75703	2.09867	4.75703	-2.09979	-4.57316	2.1002	4.57316	-2.10126	-4.29897	2.09941	4.29897	-2.08554	-3.99643	2.09262	3.99643	-2.09303	-3.53636	2.09268	3.53636	-2.10651	-2.91685	2.09263	2.91685	-2.09084	-2.1471	2.09631	2.1471
	-2.12313	-4.7894	2.11376	4.7894	-2.12308	-4.82536	2.10845	4.82536	-2.11479	-4.76517	2.11372	4.76517	-2.11484	-4.58026	2.11526	4.58026	-2.11633	-4.30676	2.11372	4.30676	-2.10055	-4.00083	2.10843	4.00083	-2.10805	-3.54557	2.10775	3.54557	-2.12234	-2.92371	2.10769	2.92371	-2.10663	-2.16976	2.11138	2.16976
	-2.1374	-4.79516	2.12954	4.79516	-2.13811	-4.83292	2.12348	4.83292	-2.12983	-4.7728	2.12873	4.7728	-2.13063	-4.58948	2.12953	4.58948	-2.13134	-4.31236	2.12949	4.31236	-2.11562	-4.01287	2.12271	4.01287	-2.12312	-3.55149	2.12352	3.55149	-2.1366	-2.93125	2.12199	2.93125	-2.12092	-2.18586	2.12716	2.18586
	-2.15243	-4.80289	2.14384	4.80289	-2.15389	-4.84047	2.13925	4.84047	-2.14484	-4.77854	2.14376	4.77854	-2.14565	-4.59504	2.14531	4.59504	-2.14711	-4.32146	2.14453	4.32146	-2.13139	-4.0207	2.13773	4.0207	-2.13813	-3.55993	2.13855	3.55993	-2.15161	-2.94159	2.137	2.94159	-2.13594	-2.20434	2.14218	2.20434
	-2.16746	-4.80882	2.1596	4.80882	-2.16816	-4.85267	2.15353	4.85267	-2.15986	-4.78512	2.15881	4.78512	-2.15992	-4.60211	2.16109	4.60211	-2.16214	-4.32738	2.15957	4.32738	-2.14566	-4.02525	2.15352	4.02525	-2.15241	-3.56678	2.15357	3.56678	-2.16664	-2.94645	2.15203	2.94645	-2.15097	-2.22431	2.1572	2.22431
	-2.18249	-4.8167	2.17462	4.8167	-2.18317	-4.85825	2.1693	4.85825	-2.17491	-4.79614	2.17308	4.79614	-2.1757	-4.60712	2.17536	4.60712	-2.17717	-4.33295	2.17459	4.33295	-2.16068	-4.03215	2.16929	4.03215	-2.16817	-3.57371	2.16786	3.57371	-2.18167	-2.95655	2.16705	2.95655	-2.16675	-2.24165	2.17149	2.24165
	-2.1975	-4.82213	2.18964	4.82213	-2.19821	-4.86652	2.18358	4.86652	-2.18992	-4.80156	2.18886	4.80156	-2.18998	-4.61629	2.18964	4.61629	-2.19144	-4.34151	2.1896	4.34151	-2.1757	-4.03707	2.18281	4.03707	-2.18321	-3.57942	2.18362	3.57942	-2.19745	-2.96517	2.18282	2.96517	-2.18177	-2.25565	2.1865	2.25565
	-2.21328	-4.82882	2.20391	4.82882	-2.21322	-4.87606	2.19859	4.87606	-2.20492	-4.80758	2.20385	4.80758	-2.20573	-4.62054	2.20541	4.62054	-2.2072	-4.34471	2.20388	4.34471	-2.19074	-4.0446	2.19857	4.0446	-2.19825	-3.58163	2.19788	3.58163	-2.21397	-2.97261	2.19785	2.97261	-2.19605	-2.27201	2.20151	2.27201
	-2.22754	-4.83997	2.21968	4.83997	-2.22901	-4.88641	2.21362	4.88641	-2.21921	-4.81399	2.21889	4.81399	-2.22075	-4.62283	2.21968	4.62283	-2.22147	-4.34526	2.21963	4.34526	-2.20574	-4.05096	2.21285	4.05096	-2.21325	-3.58698	2.21365	3.58698	-2.22747	-2.9783	2.21136	2.9783	-2.21105	-2.28744	2.21729	2.28744
	-2.24256	-4.84547	2.23471	4.84547	-2.24327	-4.89279	2.22938	4.89279	-2.23497	-4.81716	2.2339	4.81716	-2.23502	-4.62951	2.23545	4.62951	-2.23649	-4.35164	2.23467	4.35164	-2.22076	-4.05789	2.22786	4.05789	-2.22825	-3.59245	2.22868	3.59245	-2.24176	-2.98396	2.22712	2.98396	-2.22758	-2.30078	2.23307	2.30078
	-2.25759	-4.84889	2.24899	4.84889	-2.25828	-4.90318	2.24442	4.90318	-2.24924	-4.8219	2.24969	4.8219	-2.25004	-4.63711	2.25049	4.63711	-2.25152	-4.35423	2.24971	4.35423	-2.23578	-4.06104	2.24364	4.06104	-2.24327	-3.59911	2.24372	3.59911	-2.25753	-2.99098	2.24217	2.99098	-2.24109	-2.31537	2.24659	2.31537
	-2.27259	-4.85888	2.26476	4.85888	-2.2733	-4.91111	2.25869	4.91111	-2.26428	-4.82496	2.26472	4.82496	-2.26581	-4.64148	2.26551	4.64148	-2.26731	-4.36097	2.26472	4.36097	-2.25081	-4.06807	2.25869	4.06807	-2.2583	-3.60039	2.25874	3.60039	-2.27255	-2.99775	2.25644	2.99775	-2.25612	-2.32978	2.26161	2.32978
	-2.28761	-4.8679	2.27978	4.8679	-2.28832	-4.91872	2.27447	4.91872	-2.28004	-4.83474	2.27974	4.83474	-2.28083	-4.6453	2.28052	4.6453	-2.28232	-4.36567	2.27975	4.36567	-2.26581	-4.07365	2.27369	4.07365	-2.27406	-3.6008	2.27301	3.6008	-2.28681	-3.00729	2.27221	3.00729	-2.27113	-2.34318	2.27665	2.34318
	-2.30263	-4.87392	2.29479	4.87392	-2.30334	-4.92673	2.28873	4.92673	-2.29505	-4.84204	2.294	4.84204	-2.29584	-4.64949	2.29554	4.64949	-2.29732	-4.3713	2.29475	4.3713	-2.28085	-4.0765	2.28871	4.0765	-2.28833	-3.60868	2.28802	3.60868	-2.30183	-3.00876	2.28797	3.00876	-2.28616	-2.35234	2.29166	2.35234
	-2.31839	-4.87918	2.30982	4.87918	-2.31836	-4.93065	2.30451	4.93065	-2.31008	-4.84664	2.30902	4.84664	-2.31086	-4.65367	2.31057	4.65367	-2.31234	-4.3776	2.30978	4.3776	-2.29585	-4.08281	2.30298	4.08281	-2.30337	-3.61519	2.30306	3.61519	-2.31685	-3.01677	2.30301	3.01677	-2.30118	-2.36391	2.30667	2.36391
	-2.33267	-4.88603	2.32485	4.88603	-2.33338	-4.93659	2.31952	4.93659	-2.32433	-4.85164	2.32406	4.85164	-2.32589	-4.65717	2.32558	4.65717	-2.32662	-4.38254	2.32481	4.38254	-2.31163	-4.08681	2.31875	4.08681	-2.31838	-3.62079	2.31808	3.62079	-2.33188	-3.02049	2.31802	3.02049	-2.31694	-2.37265	2.32245	2.37265
	-2.34845	-4.89057	2.33987	4.89057	-2.34841	-4.93925	2.33381	4.93925	-2.3401	-4.85674	2.33984	4.85674	-2.34092	-4.66386	2.34062	4.66386	-2.34164	-4.38447	2.33985	4.38447	-2.3259	-4.09271	2.33379	4.09271	-2.33264	-3.62715	2.33385	3.62715	-2.34691	-3.02251	2.33154	3.02251	-2.33346	-2.3839	2.33674	2.3839
	-2.36271	-4.89672	2.35491	4.89672	-2.36342	-4.9423	2.34959	4.9423	-2.35512	-4.86281	2.35485	4.86281	-2.35594	-4.66918	2.35564	4.66918	-2.35665	-4.38946	2.35484	4.38946	-2.34093	-4.0945	2.34808	4.0945	-2.34841	-3.63457	2.34888	3.63457	-2.36341	-3.02698	2.34733	3.02698	-2.34699	-2.39645	2.351	2.39645
	-2.37772	-4.9004	2.36918	4.9004	-2.37843	-4.94415	2.36387	4.94415	-2.36941	-4.86912	2.36913	4.86912	-2.37095	-4.67497	2.37142	4.67497	-2.37169	-4.39573	2.36988	4.39573	-2.35669	-4.09317	2.36384	4.09317	-2.36343	-3.64032	2.36391	3.64032	-2.37693	-3.0358	2.3616	3.0358	-2.36201	-2.40727	2.36679	2.40727
	-2.39276	-4.90455	2.38493	4.90455	-2.39346	-4.95219	2.37886	4.95219	-2.38516	-4.8736	2.38414	4.8736	-2.38597	-4.67821	2.38644	4.67821	-2.38669	-4.40011	2.38489	4.40011	-2.37097	-4.09725	2.37885	4.09725	-2.37843	-3.64811	2.37892	3.64811	-2.39197	-3.0429	2.37735	3.0429	-2.37627	-2.4175	2.38254	2.4175
	-2.40778	-4.91094	2.39995	4.91094	-2.40848	-4.95619	2.39389	4.95619	-2.40019	-4.87949	2.39915	4.87949	-2.40098	-4.68223	2.4007	4.68223	-2.40246	-4.40703	2.39992	4.40703	-2.38673	-4.09749	2.39387	4.09749	-2.39348	-3.65533	2.39318	3.65533	-2.40698	-3.0487	2.3924	3.0487	-2.3913	-2.43104	2.39681	2.43104
	-2.42278	-4.9136	2.41574	4.9136	-2.42351	-4.96272	2.40892	4.96272	-2.41522	-4.88558	2.41421	4.88558	-2.41601	-4.68546	2.41574	4.68546	-2.41748	-4.40836	2.41494	4.40836	-2.40175	-4.10034	2.40889	4.10034	-2.4085	-3.66504	2.4082	3.66504	-2.422	-3.05024	2.40817	3.05024	-2.40631	-2.44005	2.41183	2.44005
	-2.43783	-4.91541	2.43002	4.91541	-2.43853	-4.96514	2.42394	4.96514	-2.43024	-4.88473	2.42997	4.88473	-2.43103	-4.69189	2.43076	4.69189	-2.43178	-4.41041	2.42997	4.41041	-2.41602	-4.10296	2.42393	4.10296	-2.42351	-3.67261	2.42399	3.67261	-2.43702	-3.05494	2.42169	3.05494	-2.42132	-2.44633	2.42687	2.44633
	-2.4536	-4.92248	2.44427	4.92248	-2.45356	-4.96832	2.43971	4.96832	-2.44524	-4.88928	2.44423	4.88928	-2.44605	-4.69773	2.44579	4.69773	-2.44678	-4.41266	2.445	4.41266	-2.43105	-4.10701	2.43895	4.10701	-2.43855	-3.6739	2.43901	3.6739	-2.4528	-3.05939	2.43672	3.05939	-2.43786	-2.45965	2.44188	2.45965
	-2.4679	-4.9269	2.45935	4.9269	-2.46862	-4.9727	2.454	4.9727	-2.46029	-4.89629	2.4593	4.89629	-2.46108	-4.70076	2.46085	4.70076	-2.46256	-4.41478	2.46006	4.41478	-2.44605	-4.11075	2.45323	4.11075	-2.45357	-3.67736	2.45403	3.67736	-2.46785	-3.06814	2.4525	3.06814	-2.45138	-2.46598	2.45692	2.46598
	-2.48295	-4.93502	2.47438	4.93502	-2.48438	-4.98038	2.46982	4.98038	-2.47535	-4.90258	2.47433	4.90258	-2.47614	-4.70476	2.47587	4.70476	-2.47763	-4.4195	2.4751	4.4195	-2.46109	-4.11596	2.4683	4.11596	-2.46863	-3.68292	2.46911	3.68292	-2.48364	-3.07452	2.46756	3.07452	-2.46644	-2.47605	2.4735	2.47605
	-2.4987	-4.93824	2.49015	4.93824	-2.49865	-4.9908	2.48408	4.9908	-2.49036	-4.9096	2.48937	4.9096	-2.4904	-4.70687	2.4909	4.70687	-2.49189	-4.42592	2.49011	4.42592	-2.47616	-4.11691	2.48408	4.11691	-2.48366	-3.68556	2.48338	3.68556	-2.49715	-3.08516	2.48182	3.08516	-2.48149	-2.482	2.48777	2.482
	-2.51297	-4.9437	2.50519	4.9437	-2.51367	-4.99689	2.49912	4.99689	-2.50539	-4.91598	2.50438	4.91598	-2.50545	-4.70943	2.50594	4.70943	-2.50692	-4.43057	2.50441	4.43057	-2.49117	-4.12247	2.49909	4.12247	-2.49868	-3.68837	2.49917	3.68837	-2.51216	-3.08853	2.49761	3.08853	-2.49649	-2.48751	2.50204	2.48751
	-2.528	-4.94805	2.52021	4.94805	-2.5287	-5.00031	2.51416	5.00031	-2.52041	-4.92153	2.51943	4.92153	-2.52045	-4.7155	2.52097	4.7155	-2.52193	-4.43195	2.52018	4.43195	-2.50695	-4.12818	2.51338	4.12818	-2.51369	-3.69227	2.5142	3.69227	-2.5272	-3.09088	2.51341	3.09088	-2.5115	-2.49274	2.51708	2.49274
	-2.54305	-4.95198	2.5345	4.95198	-2.5445	-5.00021	2.52916	5.00021	-2.53546	-4.92683	2.53445	4.92683	-2.53623	-4.71949	2.536	4.71949	-2.53772	-4.4353	2.53521	4.4353	-2.52122	-4.12935	2.52916	4.12935	-2.52871	-3.69384	2.52922	3.69384	-2.54225	-3.09308	2.52767	3.09308	-2.52804	-2.50303	2.5321	2.50303
	-2.55809	-4.95286	2.55029	4.95286	-2.5588	-5.00388	2.545	5.00388	-2.55049	-4.93123	2.54949	4.93123	-2.55129	-4.72286	2.55104	4.72286	-2.55277	-4.43918	2.55025	4.43918	-2.53625	-4.13775	2.54419	4.13775	-2.54452	-3.69603	2.54428	3.69603	-2.55729	-3.09707	2.54197	3.09707	-2.54308	-2.50519	2.5464	2.50519
	-2.57315	-4.95443	2.56535	4.95443	-2.57386	-5.00529	2.56003	5.00529	-2.56631	-4.93766	2.56456	4.93766	-2.5656	-4.72873	2.56609	4.72873	-2.56783	-4.44644	2.56531	4.44644	-2.5513	-4.14535	2.55923	4.14535	-2.55881	-3.69596	2.55932	3.69596	-2.5731	-3.10506	2.55776	3.10506	-2.55737	-2.5112	2.56219	2.5112
	-2.58897	-4.95853	2.57966	4.95853	-2.58894	-5.00732	2.57433	5.00732	-2.58059	-4.94254	2.57962	4.94254	-2.58142	-4.73104	2.58116	4.73104	-2.58288	-4.45312	2.58037	4.45312	-2.56638	-4.15152	2.57356	4.15152	-2.57387	-3.69832	2.57438	3.69832	-2.58893	-3.10366	2.57357	3.10366	-2.57169	-2.52087	2.57727	2.52087
	-2.60327	-4.96042	2.59475	4.96042	-2.60397	-5.01025	2.58939	5.01025	-2.59566	-4.94747	2.59468	4.94747	-2.59571	-4.73516	2.59623	4.73516	-2.59719	-4.45675	2.59545	4.45675	-2.58218	-4.15501	2.58862	4.15501	-2.58894	-3.70307	2.58868	3.70307	-2.60396	-3.10776	2.58787	3.10776	-2.58675	-2.52671	2.59233	2.52671
	-2.61831	-4.96609	2.60979	4.96609	-2.61901	-5.01313	2.60522	5.01313	-2.61071	-4.9505	2.60976	4.9505	-2.61151	-4.73915	2.61129	4.73915	-2.613	-4.46058	2.61052	4.46058	-2.59646	-4.15753	2.6037	4.15753	-2.60398	-3.70782	2.60376	3.70782	-2.61901	-3.1079	2.60297	3.1079	-2.60179	-2.53369	2.6089	2.53369
	-2.63338	-4.96504	2.62561	4.96504	-2.63484	-5.01146	2.62028	5.01146	-2.62578	-4.95487	2.6248	4.95487	-2.62658	-4.74163	2.62636	4.74163	-2.6273	-4.46264	2.62556	4.46264	-2.61153	-4.15961	2.61951	4.15961	-2.61905	-3.71054	2.61957	3.71054	-2.63408	-3.10703	2.61802	3.10703	-2.61685	-2.5406	2.62321	2.5406
	-2.64843	-4.96969	2.64065	4.96969	-2.64988	-5.01353	2.63458	5.01353	-2.64083	-4.95409	2.64061	4.95409	-2.64088	-4.74482	2.6414	4.74482	-2.64235	-4.46374	2.64061	4.46374	-2.62658	-4.16604	2.63456	4.16604	-2.63484	-3.71193	2.63388	3.71193	-2.64837	-3.10815	2.63307	3.10815	-2.63342	-2.54813	2.63749	2.54813
	-2.66347	-4.97392	2.65496	4.97392	-2.66419	-5.01629	2.65038	5.01629	-2.65588	-4.95414	2.65491	4.95414	-2.65594	-4.7491	2.65646	4.7491	-2.65816	-4.467	2.65566	4.467	-2.64164	-4.16734	2.64962	4.16734	-2.64916	-3.71859	2.64892	3.71859	-2.66419	-3.1074	2.64812	3.1074	-2.64696	-2.55184	2.65181	2.55184
	-2.6793	-4.97606	2.67077	4.97606	-2.67925	-5.022	2.66543	5.022	-2.67169	-4.95439	2.66996	4.95439	-2.67175	-4.74987	2.67151	4.74987	-2.67247	-4.47453	2.66997	4.47453	-2.65671	-4.17296	2.66392	4.17296	-2.66419	-3.71996	2.66397	3.71996	-2.67851	-3.10795	2.66391	3.10795	-2.66276	-2.55446	2.66762	2.55446
	-2.69359	-4.97988	2.68585	4.97988	-2.6943	-5.02567	2.68052	5.02567	-2.686	-4.95726	2.68581	4.95726	-2.68679	-4.75114	2.68658	4.75114	-2.68751	-4.47766	2.68581	4.47766	-2.67175	-4.17939	2.67972	4.17939	-2.67929	-3.72487	2.67904	3.72487	-2.69278	-3.10881	2.67901	3.10881	-2.67709	-2.55628	2.68344	2.55628
	-2.70864	-4.98674	2.70016	4.98674	-2.70935	-5.02701	2.69558	5.02701	-2.70105	-4.96014	2.70011	4.96014	-2.70186	-4.75691	2.70165	4.75691	-2.70258	-4.4781	2.70086	4.4781	-2.68681	-4.17888	2.69481	4.17888	-2.69433	-3.73016	2.69487	3.73016	-2.70784	-3.11375	2.69332	3.11375	-2.69211	-2.56146	2.69777	2.56146
	-2.72372	-4.99133	2.71521	4.99133	-2.72441	-5.03298	2.70989	5.03298	-2.71609	-4.96063	2.71439	4.96063	-2.71615	-4.76169	2.71671	4.76169	-2.71763	-4.47851	2.71592	4.47851	-2.70262	-4.17642	2.70987	4.17642	-2.70936	-3.73394	2.70993	3.73394	-2.72441	-3.11434	2.70838	3.11434	-2.70718	-2.56532	2.71281	2.56532
	-2.73876	-4.99335	2.73101	4.99335	-2.73947	-5.03882	2.72567	5.03882	-2.73115	-4.96418	2.73021	4.96418	-2.73197	-4.76254	2.73174	4.76254	-2.73344	-4.48163	2.73096	4.48163	-2.71692	-4.17815	2.7249	4.17815	-2.72443	-3.73673	2.72422	3.73673	-2.73797	-3.12009	2.72341	3.12009	-2.72225	-2.57336	2.72785	2.57336
	-2.75458	-4.99433	2.74529	4.99433	-2.75528	-5.04171	2.73998	5.04171	-2.74622	-4.96586	2.74526	4.96586	-2.74704	-4.76298	2.74679	4.76298	-2.74851	-4.48537	2.74602	4.48537	-2.73198	-4.17911	2.73922	4.17911	-2.7395	-3.7363	2.73927	3.7363	-2.753	-3.1214	2.73848	3.1214	-2.73882	-2.57687	2.74291	2.57687
	-2.76888	-4.99738	2.76037	4.99738	-2.76959	-5.04398	2.75503	5.04398	-2.76128	-4.96786	2.76032	4.96786	-2.76208	-4.76816	2.76186	4.76816	-2.76356	-4.48733	2.76108	4.48733	-2.74705	-4.18111	2.75426	4.18111	-2.75455	-3.73716	2.75508	3.73716	-2.76809	-3.12393	2.75353	3.12393	-2.75159	-2.58157	2.75797	2.58157
	-2.78394	-5.00173	2.7762	5.00173	-2.78463	-5.04808	2.77011	5.04808	-2.77632	-4.96998	2.77541	4.96998	-2.77712	-4.77081	2.77695	4.77081	-2.77859	-4.493	2.77617	4.493	-2.7621	-4.18313	2.76934	4.18313	-2.76961	-3.73639	2.77016	3.73639	-2.78313	-3.12972	2.76862	3.12972	-2.76817	-2.58602	2.77305	2.58602
	-2.79897	-5.00683	2.79126	5.00683	-2.79969	-5.05118	2.78516	5.05118	-2.79138	-4.97607	2.79122	4.97607	-2.79219	-4.77527	2.792	4.77527	-2.79365	-4.49478	2.79046	4.49478	-2.77712	-4.18364	2.78517	4.18364	-2.7839	-3.73932	2.78447	3.73932	-2.79818	-3.13281	2.78367	3.13281	-2.78247	-2.59233	2.78811	2.59233
	-2.81404	-5.00921	2.80631	5.00921	-2.81476	-5.05256	2.80098	5.05256	-2.80645	-4.98187	2.80551	4.98187	-2.80724	-4.77663	2.80707	4.77663	-2.80872	-4.49725	2.80629	4.49725	-2.7922	-4.18898	2.80021	4.18898	-2.79972	-3.74061	2.79952	3.74061	-2.81326	-3.14246	2.79798	3.14246	-2.79751	-2.59976	2.80392	2.59976
	-2.82911	-5.0119	2.82139	5.0119	-2.82981	-5.05384	2.81605	5.05384	-2.82151	-4.9851	2.8206	4.9851	-2.82231	-4.78036	2.82214	4.78036	-2.82303	-4.49959	2.82135	4.49959	-2.80802	-4.18946	2.81454	4.18946	-2.81554	-3.74287	2.81534	3.74287	-2.82981	-3.14638	2.81304	3.14638	-2.81258	-2.6055	2.81823	2.6055
	-2.84492	-5.01555	2.83643	5.01555	-2.84487	-5.05643	2.83038	5.05643	-2.83656	-4.98875	2.83565	4.98875	-2.83661	-4.78268	2.83719	4.78268	-2.83885	-4.50235	2.83715	4.50235	-2.82232	-4.19493	2.8296	4.19493	-2.82982	-3.74152	2.83042	3.74152	-2.84336	-3.15118	2.82811	3.15118	-2.82915	-2.60939	2.83328	2.60939
	-2.86	-5.01708	2.85077	5.01708	-2.85996	-5.06106	2.84544	5.06106	-2.85161	-4.99383	2.85072	4.99383	-2.85167	-4.78209	2.85302	4.78209	-2.85315	-4.50633	2.85148	4.50633	-2.83738	-4.19834	2.84466	4.19834	-2.84487	-3.7401	2.84548	3.7401	-2.85844	-3.1495	2.84317	3.1495	-2.8442	-2.61432	2.84836	2.61432
	-2.8743	-5.02229	2.86581	5.02229	-2.87503	-5.06244	2.86047	5.06244	-2.86671	-4.99626	2.86577	4.99626	-2.86751	-4.78331	2.86731	4.78331	-2.86823	-4.5097	2.86653	4.5097	-2.85243	-4.20407	2.85971	4.20407	-2.85995	-3.74731	2.85976	3.74731	-2.8735	-3.14689	2.85897	3.14689	-2.85777	-2.61642	2.86341	2.61642
	-2.88936	-5.02307	2.8816	5.02307	-2.89081	-5.06312	2.8763	5.06312	-2.88177	-5.00162	2.8808	5.00162	-2.88257	-4.78656	2.88236	4.78656	-2.88327	-4.51318	2.88157	4.51318	-2.86752	-4.20561	2.87478	4.20561	-2.87502	-3.74754	2.8756	3.74754	-2.88856	-3.1447	2.87404	3.1447	-2.87284	-2.61852	2.8777	2.61852
	-2.9044	-5.02578	2.8967	5.02578	-2.90585	-5.065	2.89212	5.065	-2.8968	-5.00502	2.89664	5.00502	-2.89687	-4.79319	2.89743	4.79319	-2.89834	-4.51334	2.89665	4.51334	-2.88332	-4.20776	2.89058	4.20776	-2.8901	-3.75432	2.8899	3.75432	-2.90434	-3.14604	2.89061	3.14604	-2.88789	-2.62201	2.89428	2.62201
	-2.91946	-5.02733	2.91098	5.02733	-2.92015	-5.0678	2.9064	5.0678	-2.91183	-5.00891	2.91095	5.00891	-2.9119	-4.79421	2.91251	4.79421	-2.91411	-4.51671	2.91171	4.51671	-2.89838	-4.21321	2.90565	4.21321	-2.90587	-3.75679	2.90494	3.75679	-2.9194	-3.14573	2.90415	3.14573	-2.90294	-2.6261	2.90859	2.6261
	-2.93525	-5.02765	2.92604	5.02765	-2.93522	-5.07195	2.92148	5.07195	-2.9269	-5.0118	2.92676	5.0118	-2.92771	-4.79871	2.92755	4.79871	-2.92919	-4.51618	2.92677	4.51618	-2.91266	-4.21624	2.91995	4.21624	-2.92017	-3.76306	2.92076	3.76306	-2.9352	-3.14423	2.9207	3.14423	-2.91798	-2.62931	2.92363	2.62931
	-2.95035	-5.03062	2.9411	5.03062	-2.95028	-5.07473	2.93655	5.07473	-2.94197	-5.01425	2.94108	5.01425	-2.942	-4.80103	2.94261	4.80103	-2.94348	-4.52096	2.94108	4.52096	-2.92771	-4.21823	2.93578	4.21823	-2.93522	-3.76554	2.93584	3.76554	-2.94954	-3.14428	2.93428	3.14428	-2.93303	-2.62894	2.93873	2.62894
	-2.96464	-5.03226	2.95619	5.03226	-2.96534	-5.07772	2.95084	5.07772	-2.95629	-5.01641	2.95687	5.01641	-2.95783	-4.80149	2.95767	4.80149	-2.95931	-4.52252	2.95689	4.52252	-2.94279	-4.21972	2.95081	4.21972	-2.9503	-3.76224	2.95013	3.76224	-2.9646	-3.1392	2.94933	3.1392	-2.94811	-2.63096	2.95377	2.63096
	-2.97969	-5.03216	2.97197	5.03216	-2.98041	-5.07801	2.9659	5.07801	-2.97209	-5.02149	2.97118	5.02149	-2.97214	-4.80415	2.97273	4.80415	-2.97437	-4.52512	2.97193	4.52512	-2.95861	-4.2224	2.96587	4.2224	-2.96537	-3.76079	2.96594	3.76079	-2.97966	-3.13977	2.96515	3.13977	-2.96316	-2.63535	2.96958	2.63535
	-2.99473	-5.03206	2.98704	5.03206	-2.99544	-5.08222	2.98097	5.08222	-2.98715	-5.02563	2.98624	5.02563	-2.98795	-4.80932	2.98778	4.80932	-2.98868	-4.52892	2.98699	4.52892	-2.97366	-4.21895	2.98094	4.21895	-2.98042	-3.76515	2.98102	3.76515	-2.99468	-3.1399	2.98022	3.1399	-2.97898	-2.64273	2.98389	2.64273
	-3.00981	-5.03721	3.0021	5.03721	-3.01051	-5.08324	2.996	5.08324	-3.00219	-5.02623	3.00131	5.02623	-3.00224	-4.81508	3.00285	4.81508	-3.00447	-4.53158	3.00206	4.53158	-2.98797	-4.22127	2.99599	4.22127	-2.99545	-3.77317	2.9953	3.77317	-3.00975	-3.13815	3.00206	3.13815	-2.99401	-2.64973	2.99894	2.64973
	-3.02487	-5.04001	3.01715	5.04001	-3.02556	-5.08767	3.01107	5.08767	-3.0165	-5.03119	3.01711	5.03119	-3.01804	-4.8184	3.0179	4.8184	-3.01877	-4.53464	3.0171	4.53464	-3.003	-4.22211	3.01032	4.22211	-3.01052	-3.77161	3.01112	3.77161	-3.02479	-3.14547	3.01633	3.14547	-3.00833	-2.65667	3.01401	2.65667
	-3.03993	-5.04473	3.03221	5.04473	-3.04065	-5.0887	3.0269	5.0887	-3.03156	-5.031	3.0314	5.031	-3.03235	-4.82016	3.03296	4.82016	-3.0346	-4.53691	3.03217	4.53691	-3.01806	-4.22185	3.02611	4.22185	-3.02557	-3.77577	3.02543	3.77577	-3.03911	-3.15023	3.0314	3.15023	-3.02338	-2.65862	3.02907	2.65862
	-3.05498	-5.05022	3.04652	5.05022	-3.05569	-5.09191	3.04195	5.09191	-3.04814	-5.03219	3.04648	5.03219	-3.04743	-4.8187	3.04802	4.8187	-3.04964	-4.5432	3.04722	4.5432	-3.03312	-4.22504	3.04117	4.22504	-3.04064	-3.77833	3.04123	3.77833	-3.05418	-3.15587	3.0472	3.15587	-3.03844	-2.65878	3.04487	2.65878
	-3.07004	-5.04935	3.06234	5.04935	-3.07073	-5.09848	3.05624	5.09848	-3.06243	-5.0356	3.06152	5.0356	-3.06324	-4.8207	3.06307	4.8207	-3.06396	-4.54695	3.06228	4.54695	-3.04819	-4.2267	3.05547	4.2267	-3.0557	-3.78059	3.05553	3.78059	-3.06999	-3.15823	3.06227	3.15823	-3.05351	-2.66476	3.06068	2.66476
	-3.08508	-5.05088	3.07738	5.05088	-3.08579	-5.09845	3.07132	5.09845	-3.07749	-5.03869	3.07584	5.03869	-3.07829	-4.82348	3.07815	4.82348	-3.079	-4.54824	3.07735	4.54824	-3.06401	-4.22793	3.07129	4.22793	-3.07151	-3.78002	3.0706	3.78002	-3.08577	-3.15919	3.07731	3.15919	-3.06857	-2.67053	3.07423	2.67053
	-3.10014	-5.04877	3.09245	5.04877	-3.1001	-5.09884	3.08638	5.09884	-3.09253	-5.03968	3.09165	5.03968	-3.09259	-4.82419	3.09321	4.82419	-3.09407	-4.54889	3.09242	4.54889	-3.07905	-4.22915	3.08636	4.22915	-3.08581	-3.78518	3.08566	3.78518	-3.09932	-3.16187	3.09388	3.16187	-3.0836	-2.67608	3.08931	2.67608
	-3.11595	-5.05688	3.10676	5.05688	-3.1159	-5.09978	3.10142	5.09978	-3.10759	-5.04217	3.10671	5.04217	-3.10764	-4.82684	3.10825	4.82684	-3.1091	-4.55052	3.10747	4.55052	-3.09335	-4.22929	3.10064	4.22929	-3.10085	-3.79489	3.10147	3.79489	-3.11439	-3.16611	3.10745	3.16611	-3.09866	-2.67917	3.10436	2.67917
	-3.13102	-5.06174	3.12256	5.06174	-3.13173	-5.10148	3.11723	5.10148	-3.12189	-5.04443	3.12251	5.04443	-3.12271	-4.82807	3.12331	4.82807	-3.12493	-4.55497	3.12177	4.55497	-3.10839	-4.22808	3.11649	4.22808	-3.11665	-3.80166	3.11652	3.80166	-3.12946	-3.1711	3.12175	3.1711	-3.11371	-2.68648	3.11942	2.68648
	-3.14532	-5.06674	3.13765	5.06674	-3.14602	-5.10341	3.13155	5.10341	-3.13772	-5.04653	3.13682	5.04653	-3.13852	-4.82746	3.13838	4.82746	-3.13925	-4.55492	3.13759	4.55492	-3.12423	-4.23229	3.13153	4.23229	-3.13098	-3.80771	3.13085	3.80771	-3.14602	-3.17584	3.13758	3.17584	-3.12879	-2.68696	3.13372	2.68696
	-3.16038	-5.06738	3.1527	5.06738	-3.16107	-5.10625	3.14661	5.10625	-3.15276	-5.04913	3.15189	5.04913	-3.15282	-4.82723	3.15268	4.82723	-3.1543	-4.55509	3.1519	4.55509	-3.13854	-4.23344	3.14584	4.23344	-3.14603	-3.8051	3.14589	3.8051	-3.15958	-3.18027	3.15189	3.18027	-3.14535	-2.68867	3.15029	2.68867
	-3.17623	-5.06677	3.16704	5.06677	-3.17618	-5.10488	3.16245	5.10488	-3.16788	-5.05097	3.16699	5.05097	-3.16866	-4.82548	3.16853	4.82548	-3.1694	-4.55493	3.16776	4.55493	-3.15359	-4.23238	3.16092	4.23238	-3.16109	-3.81135	3.16173	3.81135	-3.17467	-3.18235	3.16849	3.18235	-3.16042	-2.69485	3.16464	2.69485
	-3.19052	-5.06826	3.18286	5.06826	-3.192	-5.10888	3.17677	5.10888	-3.18293	-5.05317	3.18207	5.05317	-3.18374	-4.82797	3.1836	4.82797	-3.18445	-4.55524	3.18282	4.55524	-3.16943	-4.2355	3.17602	4.2355	-3.17695	-3.81487	3.17606	3.81487	-3.18973	-3.18511	3.18428	3.18511	-3.17401	-2.69605	3.17971	2.69605
	-3.2056	-5.06731	3.19791	5.06731	-3.2063	-5.10976	3.19182	5.10976	-3.19798	-5.05492	3.19786	5.05492	-3.19954	-4.82846	3.19866	4.82846	-3.20026	-4.55596	3.19713	4.55596	-3.18376	-4.23739	3.19181	4.23739	-3.19124	-3.82008	3.19112	3.82008	-3.20479	-3.18404	3.1986	3.18404	-3.18906	-2.69648	3.19476	2.69648
	-3.22067	-5.06971	3.21297	5.06971	-3.22138	-5.11014	3.20689	5.11014	-3.21306	-5.05637	3.21218	5.05637	-3.21387	-4.82794	3.21371	4.82794	-3.21458	-4.55641	3.21293	4.55641	-3.1988	-4.23861	3.20688	4.23861	-3.20708	-3.82398	3.20618	3.82398	-3.21986	-3.1866	3.21289	3.1866	-3.20413	-2.69785	3.21057	2.69785
	-3.23571	-5.07404	3.22803	5.07404	-3.23642	-5.10952	3.22271	5.10952	-3.22812	-5.05759	3.22724	5.05759	-3.22894	-4.82842	3.22878	4.82842	-3.22965	-4.55836	3.22801	4.55836	-3.21463	-4.23952	3.22194	4.23952	-3.22139	-3.82592	3.22125	3.82592	-3.23567	-3.18936	3.23023	3.18936	-3.21919	-2.69845	3.22564	2.69845
	-3.25079	-5.07831	3.2431	5.07831	-3.2515	-5.10974	3.23776	5.10974	-3.24317	-5.05966	3.24305	5.05966	-3.24397	-4.83113	3.24385	4.83113	-3.24469	-4.56039	3.24306	4.56039	-3.22893	-4.24174	3.23623	4.24174	-3.23644	-3.82697	3.23705	3.82697	-3.25148	-3.19127	3.24455	3.19127	-3.235	-2.70131	3.23995	2.70131
	-3.26582	-5.07337	3.25741	5.07337	-3.26653	-5.11192	3.25207	5.11192	-3.25821	-5.0601	3.25737	5.0601	-3.25901	-4.83483	3.2589	4.83483	-3.26049	-4.56177	3.25812	4.56177	-3.24399	-4.24274	3.25131	4.24274	-3.25149	-3.82282	3.25213	3.82282	-3.26576	-3.1899	3.25809	3.1899	-3.25082	-2.70693	3.255	2.70693
	-3.28086	-5.07222	3.2732	5.07222	-3.28157	-5.11545	3.26714	5.11545	-3.27328	-5.06125	3.27316	5.06125	-3.27483	-4.83536	3.2747	4.83536	-3.27555	-4.56549	3.27318	4.56549	-3.25903	-4.24806	3.26637	4.24806	-3.26653	-3.82409	3.26719	3.82409	-3.28081	-3.18927	3.2724	3.18927	-3.26435	-2.70718	3.27007	2.70718
	-3.29593	-5.07425	3.28827	5.07425	-3.2974	-5.11987	3.28219	5.11987	-3.28833	-5.05941	3.28747	5.05941	-3.28912	-4.83736	3.28902	4.83736	-3.28986	-4.56599	3.28825	4.56599	-3.27409	-4.24721	3.28293	4.24721	-3.28159	-3.82182	3.2815	3.82182	-3.29589	-3.1882	3.28823	3.1882	-3.27939	-2.70973	3.28513	2.70973
	-3.31176	-5.07812	3.30334	5.07812	-3.31171	-5.12105	3.29725	5.12105	-3.3034	-5.06035	3.30253	5.06035	-3.30419	-4.83959	3.30408	4.83959	-3.30492	-4.56776	3.3033	4.56776	-3.28913	-4.24978	3.29647	4.24978	-3.29666	-3.82855	3.29729	3.82855	-3.31171	-3.19102	3.30327	3.19102	-3.29446	-2.70946	3.3017	2.70946
	-3.32605	-5.08078	3.31839	5.08078	-3.32677	-5.12119	3.31309	5.12119	-3.31846	-5.06013	3.31759	5.06013	-3.31926	-4.84428	3.31913	4.84428	-3.32073	-4.56923	3.31836	4.56923	-3.30421	-4.25466	3.31231	4.25466	-3.31247	-3.82295	3.31161	3.82295	-3.326	-3.18787	3.31833	3.18787	-3.30953	-2.70596	3.316	2.70596
	-3.34112	-5.08159	3.33345	5.08159	-3.34183	-5.12293	3.3281	5.12293	-3.33352	-5.06231	3.33266	5.06231	-3.33431	-4.84418	3.33421	4.84418	-3.33578	-4.57233	3.33342	4.57233	-3.31927	-4.25716	3.3266	4.25716	-3.32602	-3.82358	3.32741	3.82358	-3.34032	-3.18889	3.33341	3.18889	-3.32458	-2.70859	3.3303	2.70859
	-3.35616	-5.08469	3.34775	5.08469	-3.35686	-5.12435	3.34241	5.12435	-3.34855	-5.06309	3.34771	5.06309	-3.34861	-4.84809	3.34926	4.84809	-3.35005	-4.5741	3.34847	4.5741	-3.33433	-4.25805	3.34164	4.25805	-3.34183	-3.82031	3.34171	3.82031	-3.35535	-3.19276	3.34846	3.19276	-3.33966	-2.71413	3.34535	2.71413
	-3.37121	-5.0874	3.36356	5.0874	-3.37191	-5.12472	3.35747	5.12472	-3.36361	-5.06523	3.36278	5.06523	-3.3644	-4.85138	3.3643	4.85138	-3.36589	-4.57708	3.36353	4.57708	-3.34937	-4.25941	3.35747	4.25941	-3.35689	-3.82276	3.35754	3.82276	-3.3704	-3.19249	3.36427	3.19249	-3.3547	-2.71658	3.36041	2.71658
	-3.38704	-5.08443	3.37864	5.08443	-3.38701	-5.1255	3.37254	5.1255	-3.37867	-5.06553	3.37783	5.06553	-3.37873	-4.85113	3.37938	4.85113	-3.38094	-4.57931	3.3786	4.57931	-3.36442	-4.26249	3.37177	4.26249	-3.37193	-3.82032	3.37258	3.82032	-3.38548	-3.18836	3.37933	3.18836	-3.36973	-2.71685	3.37548	2.71685
	-3.40134	-5.08743	3.39369	5.08743	-3.40205	-5.13082	3.38837	5.13082	-3.39374	-5.06814	3.3929	5.06814	-3.39378	-4.85239	3.39444	4.85239	-3.39602	-4.58252	3.39366	4.58252	-3.37949	-4.26287	3.3876	4.26287	-3.38699	-3.82125	3.38766	3.82125	-3.40054	-3.18808	3.39363	3.18808	-3.38482	-2.71625	3.39052	2.71625
	-3.41639	-5.09061	3.40801	5.09061	-3.41636	-5.13311	3.40343	5.13311	-3.40879	-5.07064	3.40796	5.07064	-3.4096	-4.85091	3.4095	4.85091	-3.41032	-4.5845	3.40946	4.5845	-3.39455	-4.26574	3.40265	4.26574	-3.40206	-3.82294	3.40197	3.82294	-3.41559	-3.19376	3.40868	3.19376	-3.39986	-2.71301	3.40635	2.71301
	-3.43145	-5.09297	3.42381	5.09297	-3.43213	-5.13613	3.41774	5.13613	-3.42386	-5.07229	3.42301	5.07229	-3.42464	-4.85497	3.42456	4.85497	-3.42537	-4.58185	3.42378	4.58185	-3.4096	-4.26463	3.41772	4.26463	-3.41786	-3.82133	3.41702	3.82133	-3.43062	-3.19483	3.42375	3.19483	-3.41643	-2.7121	3.42217	2.7121
	-3.44725	-5.09054	3.43886	5.09054	-3.44721	-5.13291	3.43276	5.13291	-3.4389	-5.07722	3.43806	5.07722	-3.43895	-4.85653	3.43961	4.85653	-3.44119	-4.58155	3.43883	4.58155	-3.42543	-4.2673	3.43274	4.2673	-3.43216	-3.82234	3.43283	3.82234	-3.4457	-3.19594	3.43881	3.19594	-3.43148	-2.71246	3.43647	2.71246
	-3.46156	-5.09045	3.45392	5.09045	-3.46151	-5.13345	3.44784	5.13345	-3.45394	-5.07804	3.45388	5.07804	-3.454	-4.85656	3.45466	4.85656	-3.45547	-4.58403	3.45388	4.58403	-3.44046	-4.26996	3.44706	4.26996	-3.44723	-3.81531	3.44788	3.81531	-3.46075	-3.19276	3.4531	3.19276	-3.44503	-2.71417	3.45077	2.71417
	-3.47662	-5.08987	3.46899	5.08987	-3.47732	-5.13456	3.46364	5.13456	-3.469	-5.08058	3.46894	5.08058	-3.46906	-4.85617	3.46974	4.85617	-3.47128	-4.58662	3.46895	4.58662	-3.45475	-4.26936	3.46214	4.26936	-3.46227	-3.81846	3.4622	3.81846	-3.47655	-3.19166	3.46893	3.19166	-3.46009	-2.71767	3.46584	2.71767
	-3.49167	-5.09099	3.4833	5.09099	-3.49239	-5.13313	3.47795	5.13313	-3.4833	-5.08203	3.484	5.08203	-3.48488	-4.85871	3.4848	4.85871	-3.48635	-4.58645	3.48402	4.58645	-3.46982	-4.27	3.47795	4.27	-3.47733	-3.82105	3.47725	3.82105	-3.49089	-3.18883	3.48323	3.18883	-3.47514	-2.7194	3.48239	2.7194
	-3.50672	-5.09095	3.4991	5.09095	-3.50744	-5.13482	3.49378	5.13482	-3.49913	-5.08404	3.49907	5.08404	-3.49993	-4.86109	3.49986	4.86109	-3.5014	-4.5865	3.49906	4.5865	-3.48489	-4.2687	3.49301	4.2687	-3.49314	-3.82231	3.49307	3.82231	-3.50593	-3.18662	3.49903	3.18662	-3.49021	-2.72411	3.49746	2.72411
	-3.52183	-5.0914	3.5142	5.0914	-3.52253	-5.13994	3.50809	5.13994	-3.51419	-5.08701	3.5134	5.08701	-3.51499	-4.86163	3.51495	4.86163	-3.51572	-4.586	3.51416	4.586	-3.50068	-4.26779	3.50732	4.26779	-3.50745	-3.82174	3.50738	3.82174	-3.52101	-3.18617	3.51488	3.18617	-3.50677	-2.72459	3.51102	2.72459
	-3.53766	-5.09561	3.52928	5.09561	-3.53835	-5.14343	3.52319	5.14343	-3.52929	-5.09027	3.52848	5.09027	-3.53009	-4.86512	3.53077	4.86512	-3.53158	-4.58681	3.52924	4.58681	-3.51502	-4.26836	3.52317	4.26836	-3.52179	-3.82654	3.52323	3.82654	-3.53607	-3.18939	3.52921	3.18939	-3.52187	-2.72743	3.52613	2.72743
	-3.55195	-5.09653	3.54435	5.09653	-3.55266	-5.14033	3.539	5.14033	-3.54434	-5.0915	3.54353	5.0915	-3.54514	-4.86615	3.54508	4.86615	-3.54662	-4.58743	3.54354	4.58743	-3.53011	-4.27133	3.53823	4.27133	-3.53761	-3.82812	3.53754	3.82812	-3.55114	-3.18664	3.54427	3.18664	-3.53617	-2.73063	3.54118	2.73063
	-3.56701	-5.09788	3.55939	5.09788	-3.56771	-5.14324	3.55333	5.14324	-3.55938	-5.09419	3.5586	5.09419	-3.55945	-4.8687	3.56015	4.8687	-3.56093	-4.58679	3.55936	4.58679	-3.54516	-4.27087	3.5533	4.27087	-3.55343	-3.82936	3.55261	3.82936	-3.56695	-3.18453	3.55933	3.18453	-3.55047	-2.73345	3.55625	2.73345
	-3.58206	-5.09999	3.57447	5.09999	-3.58278	-5.14693	3.56838	5.14693	-3.57598	-5.09462	3.57366	5.09462	-3.57452	-4.86909	3.57521	4.86909	-3.57599	-4.59005	3.57443	4.59005	-3.56022	-4.27432	3.56837	4.27432	-3.56772	-3.83332	3.56842	3.83332	-3.58127	-3.18242	3.5744	3.18242	-3.56553	-2.73331	3.57131	2.73331
	-3.59712	-5.10375	3.58953	5.10375	-3.59784	-5.14812	3.58343	5.14812	-3.58951	-5.09629	3.58872	5.09629	-3.59032	-4.87048	3.59027	4.87048	-3.59104	-4.59333	3.58946	4.59333	-3.57527	-4.27374	3.58342	4.27374	-3.5828	-3.83673	3.58347	3.83673	-3.59631	-3.18159	3.58946	3.18159	-3.58061	-2.73275	3.58788	2.73275
	-3.61217	-5.10476	3.60457	5.10476	-3.61288	-5.15165	3.59926	5.15165	-3.60532	-5.09894	3.60453	5.09894	-3.60537	-4.87333	3.60531	4.87333	-3.60683	-4.59335	3.60451	4.59335	-3.59108	-4.27056	3.59849	4.27056	-3.59784	-3.84251	3.59855	3.84251	-3.61138	-3.18525	3.60524	3.18525	-3.59566	-2.7333	3.60217	2.7333
	-3.62798	-5.10694	3.61964	5.10694	-3.62794	-5.15216	3.6143	5.15216	-3.61962	-5.10422	3.61884	5.10422	-3.62042	-4.87466	3.62038	4.87466	-3.62115	-4.59302	3.6196	4.59302	-3.60538	-4.27223	3.61354	4.27223	-3.61364	-3.8454	3.61359	3.8454	-3.62717	-3.18997	3.62031	3.18997	-3.6107	-2.73375	3.61647	2.73375
	-3.64228	-5.10893	3.63468	5.10893	-3.64301	-5.15534	3.62859	5.15534	-3.63468	-5.10846	3.63389	5.10846	-3.63473	-4.87637	3.63542	4.87637	-3.63694	-4.59127	3.63466	4.59127	-3.62043	-4.27212	3.62858	4.27212	-3.62794	-3.84561	3.62865	3.84561	-3.64299	-3.19176	3.63538	3.19176	-3.62651	-2.73685	3.63154	2.73685
	-3.6581	-5.11011	3.649	5.11011	-3.65805	-5.1562	3.64368	5.1562	-3.64899	-5.10963	3.64897	5.10963	-3.65053	-4.87542	3.6505	4.87542	-3.65127	-4.59327	3.64971	4.59327	-3.63549	-4.27387	3.64365	4.27387	-3.64301	-3.84751	3.64296	3.84751	-3.65653	-3.19206	3.64969	3.19206	-3.64157	-2.73604	3.6466	2.73604
	-3.67239	-5.11143	3.66482	5.11143	-3.6731	-5.1539	3.65949	5.1539	-3.66479	-5.10937	3.66403	5.10937	-3.66485	-4.87556	3.66556	4.87556	-3.66708	-4.5938	3.66478	4.5938	-3.65055	-4.27814	3.65873	4.27814	-3.65807	-3.84889	3.65878	3.84889	-3.67159	-3.19188	3.66473	3.19188	-3.65662	-2.73648	3.66167	2.73648
	-3.68822	-5.11075	3.67989	5.11075	-3.68894	-5.15377	3.67456	5.15377	-3.67985	-5.11088	3.67909	5.11088	-3.67991	-4.87317	3.68136	4.87317	-3.68138	-4.59633	3.67983	4.59633	-3.66637	-4.27646	3.67378	4.27646	-3.67313	-3.84999	3.67384	3.84999	-3.68816	-3.19273	3.67983	3.19273	-3.67168	-2.7351	3.67748	2.7351
	-3.70251	-5.11207	3.69494	5.11207	-3.70322	-5.15536	3.6896	5.15536	-3.69565	-5.11133	3.69488	5.11133	-3.69571	-4.87419	3.69568	4.87419	-3.69642	-4.59778	3.69489	4.59778	-3.68067	-4.27574	3.68884	4.27574	-3.68818	-3.84892	3.68891	3.84892	-3.7032	-3.19707	3.69562	3.19707	-3.68599	-2.73619	3.69254	2.73619
	-3.71757	-5.11227	3.71	5.11227	-3.71827	-5.15297	3.7039	5.15297	-3.70921	-5.11247	3.7092	5.11247	-3.71001	-4.87545	3.71074	4.87545	-3.71149	-4.59825	3.70919	4.59825	-3.69646	-4.27678	3.70313	4.27678	-3.70398	-3.85584	3.70321	3.85584	-3.7175	-3.1975	3.71067	3.1975	-3.70104	-2.73849	3.70683	2.73849
	-3.73264	-5.11109	3.72503	5.11109	-3.73258	-5.14868	3.71971	5.14868	-3.72503	-5.11515	3.72424	5.11515	-3.72506	-4.87463	3.72579	4.87463	-3.72653	-4.59603	3.72501	4.59603	-3.71077	-4.2772	3.71894	4.2772	-3.71828	-3.85799	3.71826	3.85799	-3.73182	-3.20042	3.72423	3.20042	-3.71684	-2.73966	3.72189	2.73966
	-3.74768	-5.11175	3.74013	5.11175	-3.74839	-5.15215	3.73403	5.15215	-3.74005	-5.11499	3.73932	5.11499	-3.74012	-4.87523	3.74161	4.87523	-3.74159	-4.59727	3.74007	4.59727	-3.72583	-4.2755	3.73402	4.2755	-3.73335	-3.85521	3.73333	3.85521	-3.74688	-3.20196	3.74006	3.20196	-3.73115	-2.74165	3.73695	2.74165
	-3.76273	-5.11108	3.75519	5.11108	-3.76419	-5.15337	3.74909	5.15337	-3.75514	-5.11558	3.75438	5.11558	-3.75594	-4.87524	3.75592	4.87524	-3.75666	-4.60061	3.75514	4.60061	-3.74166	-4.27773	3.74833	4.27773	-3.74915	-3.85262	3.74915	3.85262	-3.76192	-3.20309	3.75512	3.20309	-3.74771	-2.74584	3.7528	2.74584
	-3.77781	-5.11125	3.76947	5.11125	-3.7785	-5.15756	3.76415	5.15756	-3.77019	-5.11161	3.77019	5.11161	-3.77098	-4.87305	3.77099	4.87305	-3.77246	-4.60461	3.7702	4.60461	-3.75595	-4.27699	3.76339	4.27699	-3.76345	-3.85264	3.7642	3.85264	-3.77774	-3.20352	3.77095	3.20352	-3.76125	-2.74901	3.76785	2.74901
	-3.79359	-5.11172	3.78529	5.11172	-3.79356	-5.1583	3.77919	5.1583	-3.78524	-5.10834	3.78525	5.10834	-3.78604	-4.87339	3.78603	4.87339	-3.78751	-4.6077	3.78524	4.6077	-3.77101	-4.27732	3.77843	4.27732	-3.77775	-3.85358	3.77925	3.85358	-3.79278	-3.20778	3.78597	3.20778	-3.77632	-2.75017	3.78213	2.75017
	-3.8079	-5.1118	3.80033	5.1118	-3.80937	-5.15733	3.79502	5.15733	-3.8003	-5.10839	3.79955	5.10839	-3.80035	-4.87398	3.80184	4.87398	-3.80183	-4.61115	3.8003	4.61115	-3.78605	-4.27961	3.79424	4.27961	-3.79356	-3.85309	3.79356	3.85309	-3.80784	-3.21004	3.80028	3.21004	-3.79136	-2.74993	3.7972	2.74993
	-3.82296	-5.11338	3.8154	5.11338	-3.82368	-5.15889	3.80931	5.15889	-3.81536	-5.10899	3.8146	5.10899	-3.81616	-4.87649	3.81615	4.87649	-3.81763	-4.61292	3.81536	4.61292	-3.80186	-4.27461	3.80931	4.27461	-3.80864	-3.84957	3.80862	3.84957	-3.82215	-3.21344	3.81535	3.21344	-3.80642	-2.75077	3.81226	2.75077
	-3.83875	-5.11522	3.82972	5.11522	-3.83873	-5.15907	3.82439	5.15907	-3.82965	-5.10851	3.82967	5.10851	-3.83121	-4.88016	3.83122	4.88016	-3.83193	-4.61667	3.83044	4.61667	-3.81616	-4.27817	3.82361	4.27817	-3.82368	-3.84393	3.82444	3.84393	-3.83796	-3.21349	3.83042	3.21349	-3.82224	-2.75071	3.82657	2.75071
	-3.85307	-5.11555	3.84479	5.11555	-3.85378	-5.16053	3.83947	5.16053	-3.84548	-5.10611	3.84549	5.10611	-3.84627	-4.88113	3.84703	4.88113	-3.84775	-4.61466	3.84551	4.61466	-3.83197	-4.27799	3.83944	4.27799	-3.83873	-3.83945	3.8395	3.83945	-3.85227	-3.20999	3.84472	3.20999	-3.83654	-2.75014	3.84238	2.75014
	-3.8689	-5.11472	3.8606	5.11472	-3.86885	-5.16426	3.85452	5.16426	-3.86053	-5.10703	3.85981	5.10703	-3.86132	-4.88138	3.86133	4.88138	-3.86281	-4.61506	3.86056	4.61506	-3.84628	-4.28006	3.8545	4.28006	-3.85453	-3.83292	3.85456	3.83292	-3.86806	-3.20896	3.86053	3.20896	-3.85159	-2.75194	3.8582	2.75194
	-3.88399	-5.11631	3.87494	5.11631	-3.88393	-5.16755	3.86963	5.16755	-3.87561	-5.10442	3.87492	5.10442	-3.87642	-4.88087	3.87645	4.88087	-3.87791	-4.61621	3.87492	4.61621	-3.86134	-4.281	3.86959	4.281	-3.86887	-3.83074	3.86966	3.83074	-3.88394	-3.20854	3.87564	3.20854	-3.86666	-2.75422	3.87181	2.75422
	-3.89827	-5.11437	3.89002	5.11437	-3.89898	-5.16642	3.88543	5.16642	-3.8907	-5.10603	3.88995	5.10603	-3.89148	-4.88212	3.8915	4.88212	-3.89221	-4.61685	3.89073	4.61685	-3.87644	-4.28616	3.88467	4.28616	-3.88396	-3.83301	3.88398	3.83301	-3.89822	-3.20879	3.89071	3.20879	-3.88327	-2.75517	3.8876	2.75517
	-3.91335	-5.11199	3.90582	5.11199	-3.91405	-5.16699	3.89974	5.16699	-3.90575	-5.1052	3.90503	5.1052	-3.90579	-4.8827	3.90658	4.8827	-3.90802	-4.61278	3.90579	4.61278	-3.8915	-4.28916	3.89972	4.28916	-3.89901	-3.83361	3.8998	3.83361	-3.91255	-3.21082	3.90499	3.21082	-3.89756	-2.75559	3.90267	2.75559
	-3.92841	-5.11413	3.92015	5.11413	-3.92911	-5.16875	3.91481	5.16875	-3.9208	-5.10844	3.9201	5.10844	-3.92082	-4.88617	3.92165	4.88617	-3.92232	-4.60989	3.92085	4.60989	-3.90731	-4.28927	3.9148	4.28927	-3.91406	-3.8345	3.9141	3.8345	-3.9276	-3.21177	3.92084	3.21177	-3.91188	-2.75507	3.91776	2.75507
	-3.94346	-5.11404	3.93595	5.11404	-3.94415	-5.17004	3.92987	5.17004	-3.93585	-5.10984	3.93516	5.10984	-3.93664	-4.88687	3.93746	4.88687	-3.93736	-4.60872	3.93591	4.60872	-3.9216	-4.29235	3.92911	4.29235	-3.92987	-3.83389	3.92917	3.83389	-3.94266	-3.21255	3.93589	3.21255	-3.92693	-2.75451	3.93281	2.75451
	-3.95851	-5.11554	3.951	5.11554	-3.9592	-5.17124	3.9457	5.17124	-3.95091	-5.11147	3.95023	5.11147	-3.9517	-4.88889	3.95176	4.88889	-3.9532	-4.60496	3.95098	4.60496	-3.93665	-4.29329	3.94417	4.29329	-3.94417	-3.83369	3.94499	3.83369	-3.9577	-3.21335	3.95022	3.21335	-3.94199	-2.75165	3.94863	2.75165
	-3.97358	-5.11384	3.96607	5.11384	-3.97428	-5.17328	3.96074	5.17328	-3.96596	-5.11138	3.96527	5.11138	-3.96601	-4.89105	3.9668	4.89105	-3.96823	-4.60414	3.96602	4.60414	-3.95172	-4.29857	3.95921	4.29857	-3.95922	-3.83653	3.96002	3.83653	-3.97277	-3.21526	3.96524	3.21526	-3.95704	-2.7524	3.96365	2.7524
	-3.98863	-5.11206	3.98112	5.11206	-3.99008	-5.17635	3.97502	5.17635	-3.98102	-5.11111	3.98032	5.11111	-3.98105	-4.89018	3.98186	4.89018	-3.98254	-4.60086	3.98108	4.60086	-3.96753	-4.29776	3.97502	4.29776	-3.97429	-3.84497	3.97509	3.84497	-3.98933	-3.21612	3.98031	3.21612	-3.97285	-2.75831	3.97796	2.75831
	-4.00366	-5.11135	3.99543	5.11135	-4.00436	-5.17739	3.9901	5.17739	-3.99607	-5.1128	3.99614	5.1128	-3.99688	-4.88945	3.99693	4.88945	-3.99836	-4.60314	3.99614	4.60314	-3.98183	-4.29972	3.98933	4.29972	-3.98934	-3.85041	3.98939	3.85041	-4.00362	-3.21908	3.99612	3.21908	-3.9879	-2.76101	3.99303	2.76101
	-4.0195	-5.11108	4.01125	5.11108	-4.01945	-5.17758	4.00517	5.17758	-4.01112	-5.11339	4.01046	5.11339	-4.01193	-4.89352	4.012	4.89352	-4.01266	-4.60535	4.01122	4.60535	-3.9969	-4.29945	4.00515	4.29945	-4.00439	-3.8509	4.00521	3.8509	-4.01793	-3.22063	4.01195	3.22063	-4.0022	-2.76159	4.00811	2.76159
	-4.0338	-5.11251	4.02631	5.11251	-4.0345	-5.17806	4.02098	5.17806	-4.02618	-5.11465	4.02551	5.11465	-4.02698	-4.8953	4.02706	4.8953	-4.02771	-4.60748	4.02627	4.60748	-4.01194	-4.29847	4.01947	4.29847	-4.01871	-3.85306	4.02028	3.85306	-4.03298	-3.221	4.0255	3.221	-4.01802	-2.75985	4.02316	2.75985
	-4.04884	-5.11576	4.04061	5.11576	-4.04954	-5.17895	4.03604	5.17895	-4.04125	-5.11158	4.04057	5.11158	-4.04205	-4.89683	4.0421	4.89683	-4.04277	-4.60675	4.04133	4.60675	-4.02699	-4.29634	4.03527	4.29634	-4.03451	-3.85345	4.03458	3.85345	-4.04804	-3.21924	4.04132	3.21924	-4.03307	-2.76174	4.03823	2.76174
	-4.06391	-5.11901	4.05566	5.11901	-4.06536	-5.17853	4.05034	5.17853	-4.05704	-5.11068	4.05561	5.11068	-4.05709	-4.89772	4.05716	4.89772	-4.05857	-4.60958	4.05638	4.60958	-4.04206	-4.29594	4.05032	4.29594	-4.04955	-3.85303	4.04964	3.85303	-4.06385	-3.21783	4.05637	3.21783	-4.04888	-2.7625	4.05403	2.7625
	-4.07971	-5.11614	4.07073	5.11614	-4.07966	-5.17562	4.06615	5.17562	-4.07209	-5.10894	4.07143	5.10894	-4.07214	-4.89695	4.07221	4.89695	-4.07363	-4.60882	4.07144	4.60882	-4.05786	-4.30081	4.06537	4.30081	-4.06387	-3.8487	4.06543	3.8487	-4.07815	-3.21513	4.07143	3.21513	-4.06243	-2.76203	4.06907	2.76203
	-4.094	-5.11711	4.08655	5.11711	-4.0947	-5.17733	4.08046	5.17733	-4.08641	-5.11227	4.08652	5.11227	-4.08722	-4.89585	4.0873	4.89585	-4.08869	-4.60975	4.0865	4.60975	-4.07291	-4.30038	4.08042	4.30038	-4.07967	-3.85041	4.08051	3.85041	-4.09394	-3.20957	4.08649	3.20957	-4.07823	-2.76162	4.08414	2.76162
	-4.10907	-5.11835	4.10162	5.11835	-4.10978	-5.17987	4.09628	5.17987	-4.10146	-5.11376	4.10082	5.11376	-4.10226	-4.89429	4.10237	4.89429	-4.10298	-4.61013	4.10157	4.61013	-4.08723	-4.29969	4.09552	4.29969	-4.09472	-3.85094	4.09559	3.85094	-4.10978	-3.20443	4.10156	3.20443	-4.09328	-2.76705	4.09847	2.76705
	-4.12411	-5.11924	4.11668	5.11924	-4.12483	-5.18054	4.11059	5.18054	-4.1165	-5.11479	4.11587	5.11479	-4.11731	-4.89298	4.11742	4.89298	-4.11878	-4.60954	4.11587	4.60954	-4.10228	-4.29795	4.11058	4.29795	-4.10978	-3.85211	4.11065	3.85211	-4.12331	-3.20274	4.11736	3.20274	-4.1076	-2.76533	4.11353	2.76533
	-4.13917	-5.12158	4.1317	5.12158	-4.13987	-5.18072	4.1264	5.18072	-4.13157	-5.11501	4.13167	5.11501	-4.13238	-4.89346	4.13247	4.89346	-4.13384	-4.60976	4.13092	4.60976	-4.11807	-4.29483	4.1249	4.29483	-4.12483	-3.84779	4.1257	3.84779	-4.13912	-3.20283	4.13165	3.20283	-4.12264	-2.76449	4.12859	2.76449
	-4.15497	-5.12448	4.14676	5.12448	-4.15568	-5.1823	4.14069	5.1823	-4.14662	-5.11569	4.14597	5.11569	-4.14668	-4.89335	4.14753	4.89335	-4.14816	-4.60765	4.14674	4.60765	-4.13237	-4.2933	4.14067	4.2933	-4.13989	-3.84722	4.14074	3.84722	-4.15343	-3.20378	4.14671	3.20378	-4.13769	-2.76648	4.14439	2.76648
	-4.17004	-5.12491	4.16108	5.12491	-4.16999	-5.18102	4.15575	5.18102	-4.16167	-5.11786	4.16103	5.11786	-4.16172	-4.88969	4.16257	4.88969	-4.16321	-4.60792	4.16178	4.60792	-4.14744	-4.29406	4.15499	4.29406	-4.15494	-3.85057	4.15504	3.85057	-4.17	-3.20749	4.16329	3.20749	-4.15351	-2.76793	4.15867	2.76793
	-4.18435	-5.12387	4.17692	5.12387	-4.18503	-5.18061	4.17081	5.18061	-4.17673	-5.11718	4.17611	5.11718	-4.17678	-4.88882	4.17766	4.88882	-4.17825	-4.60407	4.17688	4.60407	-4.1625	-4.29397	4.17079	4.29397	-4.17002	-3.84646	4.1701	3.84646	-4.18428	-3.20922	4.17761	3.20922	-4.16857	-2.77202	4.17376	2.77202
	-4.1994	-5.12374	4.19198	5.12374	-4.20009	-5.18112	4.1859	5.18112	-4.19181	-5.11905	4.19118	5.11905	-4.1926	-4.88592	4.19271	4.88592	-4.19407	-4.60246	4.19194	4.60246	-4.17755	-4.29539	4.18587	4.29539	-4.18506	-3.84457	4.18519	3.84457	-4.19933	-3.2125	4.19266	3.2125	-4.18287	-2.77465	4.18884	2.77465
	-4.21521	-5.1231	4.20704	5.1231	-4.21517	-5.18013	4.20171	5.18013	-4.2061	-5.1206	4.20623	5.1206	-4.20689	-4.88629	4.20853	4.88629	-4.20837	-4.60181	4.207	4.60181	-4.19262	-4.2958	4.20019	4.2958	-4.20085	-3.84372	4.20099	3.84372	-4.21364	-3.21259	4.20695	3.21259	-4.19867	-2.77446	4.20388	2.77446
	-4.23029	-5.12262	4.22209	5.12262	-4.23022	-5.18135	4.21677	5.18135	-4.22191	-5.11943	4.2213	5.11943	-4.22272	-4.88689	4.22284	4.88689	-4.22343	-4.60194	4.22205	4.60194	-4.20765	-4.29189	4.21525	4.29189	-4.21518	-3.84551	4.21606	3.84551	-4.22871	-3.21498	4.22129	3.21498	-4.21298	-2.7767	4.21895	2.7767
	-4.24457	-5.12006	4.23715	5.12006	-4.24604	-5.18038	4.23109	5.18038	-4.23697	-5.11839	4.23713	5.11839	-4.23777	-4.88939	4.23791	4.88939	-4.23925	-4.59966	4.23714	4.59966	-4.22348	-4.29246	4.23032	4.29246	-4.23024	-3.84483	4.23038	3.84483	-4.24377	-3.21964	4.23711	3.21964	-4.22805	-2.77945	4.23403	2.77945
	-4.25964	-5.11983	4.25223	5.11983	-4.26035	-5.17858	4.24764	5.17858	-4.25201	-5.1181	4.25143	5.1181	-4.25283	-4.88946	4.25297	4.88946	-4.25355	-4.60262	4.25219	4.60262	-4.23779	-4.29062	4.24537	4.29062	-4.24603	-3.84296	4.24618	3.84296	-4.25882	-3.22376	4.25216	3.22376	-4.2431	-2.77965	4.24907	2.77965
	-4.2747	-5.11948	4.26802	5.11948	-4.2754	-5.17917	4.26194	5.17917	-4.2671	-5.11867	4.26645	5.11867	-4.26791	-4.88981	4.26802	4.88981	-4.26787	-4.60204	4.26648	4.60204	-4.25283	-4.29061	4.26118	4.29061	-4.26036	-3.84336	4.26124	3.84336	-4.27467	-3.22274	4.26647	3.22274	-4.25815	-2.78174	4.26486	2.78174
	-4.28978	-5.12031	4.28158	5.12031	-4.29046	-5.17802	4.27703	5.17802	-4.28218	-5.11894	4.28155	5.11894	-4.28297	-4.89095	4.28308	4.89095	-4.28369	-4.6022	4.28229	4.6022	-4.26792	-4.2935	4.27625	4.2935	-4.27544	-3.84586	4.27631	3.84586	-4.29122	-3.2247	4.28154	3.2247	-4.27324	-2.78179	4.27995	2.78179
	-4.30483	-5.11839	4.29664	5.11839	-4.30553	-5.17778	4.29131	5.17778	-4.29719	-5.11633	4.29736	5.11633	-4.29803	-4.89297	4.29814	4.89297	-4.2995	-4.60244	4.29736	4.60244	-4.28373	-4.29586	4.29054	4.29586	-4.29049	-3.84957	4.29062	3.84957	-4.30402	-3.22266	4.29809	3.22266	-4.2883	-2.7831	4.29499	2.7831
	-4.32062	-5.11848	4.31169	5.11848	-4.32056	-5.179	4.30638	5.179	-4.31226	-5.11613	4.3124	5.11613	-4.31306	-4.89408	4.31321	4.89408	-4.31454	-4.60198	4.31241	4.60198	-4.29878	-4.29728	4.30559	4.29728	-4.30554	-3.85017	4.30641	3.85017	-4.31905	-3.21837	4.31392	3.21837	-4.30335	-2.78354	4.30931	2.78354
	-4.33491	-5.12125	4.32751	5.12125	-4.33562	-5.17848	4.32219	5.17848	-4.32731	-5.11764	4.32672	5.11764	-4.32812	-4.89516	4.32827	4.89516	-4.32959	-4.6028	4.32747	4.6028	-4.31307	-4.2997	4.32068	4.2997	-4.32058	-3.85714	4.32149	3.85714	-4.33411	-3.21906	4.32744	3.21906	-4.31838	-2.78442	4.32437	2.78442
	-4.34999	-5.12375	4.34259	5.12375	-4.35067	-5.17853	4.3365	5.17853	-4.34236	-5.11688	4.34178	5.11688	-4.34318	-4.89731	4.34334	4.89731	-4.34389	-4.60521	4.34255	4.60521	-4.32812	-4.30113	4.33647	4.30113	-4.33563	-3.86083	4.33655	3.86083	-4.34916	-3.21552	4.34252	3.21552	-4.3342	-2.78337	4.33943	2.78337
	-4.36505	-5.12483	4.35763	5.12483	-4.36574	-5.1806	4.3523	5.1806	-4.35744	-5.11792	4.35683	5.11792	-4.35825	-4.89707	4.35838	4.89707	-4.35972	-4.6055	4.35835	4.6055	-4.34317	-4.30099	4.35152	4.30099	-4.35069	-3.86156	4.3516	3.86156	-4.365	-3.21654	4.35757	3.21654	-4.3485	-2.78057	4.35448	2.78057
	-4.38011	-5.12672	4.37268	5.12672	-4.38081	-5.18051	4.36737	5.18051	-4.37251	-5.11909	4.37265	5.11909	-4.37255	-4.89834	4.37342	4.89834	-4.37478	-4.60836	4.37264	4.60836	-4.35826	-4.30267	4.36584	4.30267	-4.36576	-3.86717	4.36665	3.86717	-4.3808	-3.21523	4.37263	3.21523	-4.36357	-2.78104	4.36955	2.78104
	-4.3959	-5.12735	4.38776	5.12735	-4.39586	-5.18089	4.38168	5.18089	-4.38755	-5.12067	4.38697	5.12067	-4.38836	-4.89619	4.38926	4.89619	-4.38984	-4.6098	4.38772	4.6098	-4.37331	-4.30069	4.38166	4.30069	-4.38083	-3.86789	4.38173	3.86789	-4.39513	-3.2142	4.38769	3.2142	-4.37864	-2.78042	4.38535	2.78042
	-4.41097	-5.12645	4.40281	5.12645	-4.41166	-5.17989	4.39673	5.17989	-4.40259	-5.12133	4.40277	5.12133	-4.40341	-4.89749	4.40356	4.89749	-4.40487	-4.6097	4.40278	4.6097	-4.38911	-4.30283	4.3967	4.30283	-4.39588	-3.87248	4.39601	3.87248	-4.4094	-3.21526	4.40274	3.21526	-4.39369	-2.78036	4.39966	2.78036
	-4.42525	-5.12716	4.41785	5.12716	-4.42597	-5.18023	4.41179	5.18023	-4.41766	-5.12219	4.41707	5.12219	-4.41846	-4.8985	4.41861	4.8985	-4.41917	-4.61162	4.41783	4.61162	-4.40341	-4.30383	4.41178	4.30383	-4.41093	-3.8725	4.41185	3.8725	-4.42445	-3.21798	4.41781	3.21798	-4.40873	-2.78188	4.41471	2.78188
	-4.44033	-5.12327	4.43294	5.12327	-4.44179	-5.17965	4.42685	5.17965	-4.43197	-5.12137	4.43213	5.12137	-4.43352	-4.89654	4.43368	4.89654	-4.43424	-4.61086	4.43364	4.61086	-4.41847	-4.30462	4.42683	4.30462	-4.42599	-3.87496	4.42615	3.87496	-4.43952	-3.21656	4.43289	3.21656	-4.4238	-2.78406	4.42979	2.78406
	-4.4554	-5.12534	4.44798	5.12534	-4.45609	-5.18149	4.44265	5.18149	-4.44779	-5.12351	4.44719	5.12351	-4.4486	-4.89371	4.44873	4.89371	-4.45007	-4.61184	4.44869	4.61184	-4.43352	-4.30235	4.44189	4.30235	-4.44104	-3.8725	4.44195	3.8725	-4.45534	-3.21733	4.44717	3.21733	-4.43959	-2.78259	4.44485	2.78259
	-4.4712	-5.12531	4.46304	5.12531	-4.47115	-5.18127	4.45697	5.18127	-4.4621	-5.12335	4.46224	5.12335	-4.46364	-4.89338	4.46379	4.89338	-4.46437	-4.61441	4.463	4.61441	-4.44859	-4.30098	4.4562	4.30098	-4.45611	-3.87224	4.45626	3.87224	-4.47039	-3.21498	4.46374	3.21498	-4.45392	-2.78181	4.45988	2.78181
	-4.48625	-5.12371	4.47812	5.12371	-4.48619	-5.18031	4.47202	5.18031	-4.4779	-5.12397	4.47732	5.12397	-4.4787	-4.89378	4.47885	4.89378	-4.47942	-4.61829	4.47808	4.61829	-4.4644	-4.2984	4.47201	4.2984	-4.47116	-3.86281	4.47207	3.86281	-4.48468	-3.21647	4.47806	3.21647	-4.46973	-2.78432	4.47497	2.78432
	-4.5013	-5.12174	4.49241	5.12174	-4.50125	-5.17886	4.48707	5.17886	-4.49294	-5.12655	4.49237	5.12655	-4.49375	-4.89257	4.49392	4.89257	-4.49521	-4.61911	4.49313	4.61911	-4.47871	-4.29513	4.48706	4.29513	-4.48621	-3.86441	4.48713	3.86441	-4.5005	-3.21812	4.49234	3.21812	-4.48402	-2.78681	4.49076	2.78681
	-4.51635	-5.12	4.50821	5.12	-4.51631	-5.1756	4.50213	5.1756	-4.508	-5.1288	4.50742	5.1288	-4.5088	-4.89237	4.50896	4.89237	-4.51028	-4.61893	4.50818	4.61893	-4.49376	-4.29376	4.50212	4.29376	-4.50126	-3.86933	4.50219	3.86933	-4.51556	-3.21681	4.50817	3.21681	-4.49982	-2.79368	4.50507	2.79368
	-4.53067	-5.11968	4.5233	5.11968	-4.53213	-5.17618	4.51796	5.17618	-4.52305	-5.13083	4.52249	5.13083	-4.52386	-4.88961	4.52404	4.88961	-4.52459	-4.61924	4.52324	4.61924	-4.50882	-4.29084	4.51645	4.29084	-4.51633	-3.86673	4.51727	3.86673	-4.52986	-3.21562	4.52324	3.21562	-4.51412	-2.79694	4.52014	2.79694
	-4.54574	-5.12239	4.53835	5.12239	-4.54644	-5.17695	4.53376	5.17695	-4.53737	-5.12937	4.53831	5.12937	-4.53893	-4.88908	4.53908	4.88908	-4.53965	-4.61987	4.53832	4.61987	-4.52462	-4.29142	4.53224	4.29142	-4.53139	-3.86793	4.53229	3.86793	-4.54567	-3.21605	4.53904	3.21605	-4.5292	-2.79964	4.53594	2.79964
	-4.56079	-5.1232	4.55415	5.1232	-4.56148	-5.1803	4.54732	5.1803	-4.55318	-5.12757	4.55261	5.12757	-4.55399	-4.88872	4.55414	4.88872	-4.55546	-4.61765	4.55334	4.61765	-4.53894	-4.28957	4.5473	4.28957	-4.54644	-3.8672	4.54661	3.8672	-4.56149	-3.21634	4.55258	3.21634	-4.54502	-2.80211	4.551	2.80211
	-4.57588	-5.12526	4.5685	5.12526	-4.57659	-5.17933	4.56314	5.17933	-4.56825	-5.1269	4.56769	5.1269	-4.56904	-4.88499	4.56924	4.88499	-4.56977	-4.61719	4.5677	4.61719	-4.55398	-4.28926	4.56237	4.28926	-4.56151	-3.8671	4.56243	3.8671	-4.57582	-3.21776	4.56768	3.21776	-4.55932	-2.80645	4.56534	2.80645
	-4.59096	-5.12819	4.58358	5.12819	-4.59165	-5.18051	4.57825	5.18051	-4.58335	-5.1287	4.58278	5.1287	-4.58414	-4.88579	4.58433	4.88579	-4.58488	-4.61693	4.58279	4.61693	-4.56905	-4.28731	4.57747	4.28731	-4.57659	-3.86331	4.57754	3.86331	-4.59013	-3.21874	4.58353	3.21874	-4.5744	-2.80627	4.58041	2.80627
	-4.606	-5.12614	4.59788	5.12614	-4.60671	-5.17966	4.59331	5.17966	-4.5984	-5.12861	4.59859	5.12861	-4.5992	-4.88819	4.59938	4.88819	-4.59992	-4.61462	4.59858	4.61462	-4.58416	-4.28993	4.59254	4.28993	-4.59168	-3.86439	4.59259	3.86439	-4.60519	-3.22013	4.59857	3.22013	-4.58948	-2.80492	4.59548	2.80492
	-4.6211	-5.12646	4.61369	5.12646	-4.62178	-5.18015	4.60837	5.18015	-4.61347	-5.12791	4.6129	5.12791	-4.61427	-4.88886	4.61444	4.88886	-4.61499	-4.61295	4.61366	4.61295	-4.59997	-4.29086	4.6076	4.29086	-4.60672	-3.8638	4.6069	3.8638	-4.62103	-3.22301	4.61363	3.22301	-4.60453	-2.80736	4.61056	2.80736
	-4.63613	-5.12584	4.62876	5.12584	-4.63684	-5.18171	4.62342	5.18171	-4.62853	-5.12676	4.62795	5.12676	-4.62858	-4.89017	4.62951	4.89017	-4.63081	-4.60866	4.62872	4.60866	-4.61427	-4.29115	4.62265	4.29115	-4.6218	-3.87065	4.62196	3.87065	-4.63607	-3.22223	4.62871	3.22223	-4.62035	-2.80548	4.62562	2.80548
	-4.65119	-5.12399	4.64382	5.12399	-4.65189	-5.18241	4.63771	5.18241	-4.64358	-5.12746	4.64301	5.12746	-4.64439	-4.88805	4.6453	4.88805	-4.64586	-4.60656	4.64376	4.60656	-4.62934	-4.29032	4.63771	4.29032	-4.63686	-3.86941	4.63701	3.86941	-4.65189	-3.22523	4.64375	3.22523	-4.63619	-2.80262	4.64066	2.80262
	-4.66699	-5.12419	4.65887	5.12419	-4.66694	-5.18394	4.6528	5.18394	-4.65864	-5.12554	4.65806	5.12554	-4.65944	-4.88827	4.65962	4.88827	-4.66091	-4.60392	4.65882	4.60392	-4.64441	-4.29178	4.65278	4.29178	-4.65266	-3.86753	4.6521	3.86753	-4.66693	-3.22331	4.65883	3.22331	-4.64972	-2.79713	4.65572	2.79713
	-4.68204	-5.12542	4.67393	5.12542	-4.68201	-5.18292	4.66785	5.18292	-4.67369	-5.12268	4.67314	5.12268	-4.67374	-4.88995	4.67468	4.88995	-4.67596	-4.60644	4.67314	4.60644	-4.65945	-4.29133	4.66709	4.29133	-4.66694	-3.8709	4.66714	3.8709	-4.68124	-3.22181	4.67389	3.22181	-4.66625	-2.79018	4.67076	2.79018
	-4.69635	-5.12721	4.68823	5.12721	-4.69705	-5.18409	4.68365	5.18409	-4.68874	-5.1242	4.68819	5.1242	-4.68954	-4.8894	4.6905	4.8894	-4.69102	-4.60651	4.68894	4.60651	-4.6745	-4.2855	4.68289	4.2855	-4.68201	-3.86892	4.68295	3.86892	-4.69554	-3.22013	4.68893	3.22013	-4.67982	-2.78798	4.68585	2.78798
	-4.71143	-5.12554	4.70329	5.12554	-4.71212	-5.18345	4.69873	5.18345	-4.7038	-5.12476	4.70399	5.12476	-4.7046	-4.88902	4.70404	4.88902	-4.70533	-4.60502	4.70401	4.60502	-4.68955	-4.28523	4.69795	4.28523	-4.69706	-3.86737	4.69725	3.86737	-4.71062	-3.21719	4.70324	3.21719	-4.69639	-2.78725	4.70166	2.78725
	-4.72723	-5.1231	4.71836	5.1231	-4.72793	-5.18434	4.71302	5.18434	-4.71886	-5.12623	4.71832	5.12623	-4.71967	-4.8889	4.71985	4.8889	-4.7204	-4.60687	4.71908	4.60687	-4.70538	-4.28366	4.71302	4.28366	-4.71289	-3.86486	4.71232	3.86486	-4.72567	-3.21182	4.7183	3.21182	-4.71144	-2.78337	4.71672	2.78337
	-4.74153	-5.12367	4.73418	5.12367	-4.74299	-5.18517	4.72884	5.18517	-4.73317	-5.12538	4.73337	5.12538	-4.73471	-4.88892	4.73492	4.88892	-4.73544	-4.60749	4.73413	4.60749	-4.71969	-4.28485	4.72807	4.28485	-4.72794	-3.86397	4.72738	3.86397	-4.74072	-3.2088	4.73486	3.2088	-4.72576	-2.78303	4.73103	2.78303
	-4.75733	-5.12429	4.74922	5.12429	-4.75728	-5.18746	4.7439	5.18746	-4.74898	-5.12443	4.74842	5.12443	-4.74902	-4.8869	4.74997	4.8869	-4.75049	-4.60885	4.74917	4.60885	-4.73474	-4.28148	4.74313	4.28148	-4.74225	-3.86336	4.74319	3.86336	-4.75728	-3.20597	4.74992	3.20597	-4.74006	-2.78725	4.74607	2.78725
	-4.77164	-5.12456	4.76429	5.12456	-4.77233	-5.18632	4.75896	5.18632	-4.76403	-5.12393	4.76425	5.12393	-4.76483	-4.88414	4.76504	4.88414	-4.76557	-4.60812	4.76349	4.60812	-4.74979	-4.27729	4.75744	4.27729	-4.75729	-3.86125	4.75825	3.86125	-4.77232	-3.20676	4.76423	3.20676	-4.7551	-2.78598	4.76189	2.78598
	-4.7867	-5.12549	4.77934	5.12549	-4.78739	-5.18313	4.77325	5.18313	-4.77907	-5.12469	4.77854	5.12469	-4.77988	-4.88235	4.78085	4.88235	-4.78135	-4.60787	4.7793	4.60787	-4.76484	-4.27419	4.77249	4.27419	-4.77235	-3.85715	4.77255	3.85715	-4.78664	-3.20691	4.77854	3.20691	-4.7709	-2.78342	4.77695	2.78342
	-4.80251	-5.12704	4.7944	5.12704	-4.80246	-5.18546	4.78832	5.18546	-4.79416	-5.12406	4.79361	5.12406	-4.79495	-4.88332	4.79514	4.88332	-4.79644	-4.6092	4.79436	4.6092	-4.77991	-4.27512	4.7883	4.27512	-4.78816	-3.85579	4.78837	3.85579	-4.8017	-3.20429	4.79434	3.20429	-4.78522	-2.78311	4.79126	2.78311
	-4.81682	-5.12482	4.80947	5.12482	-4.81827	-5.181	4.80415	5.181	-4.80922	-5.12244	4.80942	5.12244	-4.81002	-4.88369	4.8102	4.88369	-4.81149	-4.61123	4.80944	4.61123	-4.79495	-4.27561	4.80261	4.27561	-4.80248	-3.85474	4.80268	3.85474	-4.816	-3.20592	4.8094	3.20592	-4.80028	-2.78486	4.8063	2.78486
	-4.83187	-5.12465	4.82452	5.12465	-4.83258	-5.17917	4.8192	5.17917	-4.82426	-5.12378	4.82373	5.12378	-4.82506	-4.88509	4.82528	4.88509	-4.82579	-4.61057	4.82448	4.61057	-4.81078	-4.2791	4.81767	4.2791	-4.81753	-3.85188	4.81774	3.85188	-4.83106	-3.20573	4.82447	3.20573	-4.81684	-2.79026	4.82213	2.79026
	-4.84767	-5.12241	4.83958	5.12241	-4.84763	-5.17764	4.83425	5.17764	-4.83931	-5.11952	4.83878	5.11952	-4.84011	-4.88396	4.84032	4.88396	-4.84159	-4.60893	4.83953	4.60893	-4.82507	-4.28049	4.83349	4.28049	-4.8326	-3.85049	4.83354	3.85049	-4.84612	-3.20748	4.83952	3.20748	-4.83191	-2.7901	4.83642	2.7901
	-4.86273	-5.12208	4.85464	5.12208	-4.86267	-5.17637	4.8493	5.17637	-4.85437	-5.11854	4.85384	5.11854	-4.85442	-4.88452	4.85538	4.88452	-4.85664	-4.61035	4.85459	4.61035	-4.84012	-4.28001	4.84779	4.28001	-4.84763	-3.85327	4.84861	3.85327	-4.86192	-3.20922	4.85457	3.20922	-4.8462	-2.79005	4.85151	2.79005
	-4.87703	-5.12458	4.86896	5.12458	-4.87773	-5.17431	4.86362	5.17431	-4.86942	-5.11537	4.86891	5.11537	-4.87022	-4.88486	4.87045	4.88486	-4.87171	-4.60796	4.86966	4.60796	-4.85519	-4.27842	4.8636	4.27842	-4.86269	-3.85525	4.86366	3.85525	-4.87698	-3.21125	4.86964	3.21125	-4.86049	-2.79001	4.86652	2.79001
	-4.89209	-5.12303	4.88476	5.12303	-4.8928	-5.17145	4.87943	5.17145	-4.88374	-5.11701	4.88472	5.11701	-4.88454	-4.8846	4.88628	4.8846	-4.88677	-4.60793	4.88471	4.60793	-4.87024	-4.27906	4.87866	4.27906	-4.87775	-3.85803	4.87797	3.85803	-4.89204	-3.21666	4.8847	3.21666	-4.87555	-2.79108	4.88161	2.79108
	-4.90715	-5.12247	4.89983	5.12247	-4.90784	-5.16984	4.8945	5.16984	-4.89955	-5.11755	4.89977	5.11755	-4.90035	-4.88431	4.90056	4.88431	-4.90108	-4.60783	4.89978	4.60783	-4.88606	-4.27954	4.89374	4.27954	-4.89282	-3.8537	4.89381	3.8537	-4.90634	-3.21795	4.89976	3.21795	-4.89063	-2.78852	4.89669	2.78852
	-4.92222	-5.12269	4.91488	5.12269	-4.92292	-5.17113	4.9088	5.17113	-4.9146	-5.11712	4.91409	5.11712	-4.9154	-4.88399	4.91564	4.88399	-4.91614	-4.60855	4.91484	4.60855	-4.90036	-4.28079	4.90878	4.28079	-4.90786	-3.85681	4.90809	3.85681	-4.92141	-3.21663	4.91483	3.21663	-4.90718	-2.78596	4.91173	2.78596
	-4.93731	-5.12205	4.92999	5.12205	-4.93802	-5.17284	4.9239	5.17284	-4.9297	-5.1158	4.9292	5.1158	-4.93051	-4.88373	4.93072	4.88373	-4.93122	-4.60945	4.92994	4.60945	-4.91541	-4.28355	4.92388	4.28355	-4.92294	-3.85768	4.92395	3.85768	-4.93725	-3.21592	4.92993	3.21592	-4.92224	-2.7856	4.92684	2.7856
	-4.95311	-5.1208	4.9443	5.1208	-4.95307	-5.16987	4.93973	5.16987	-4.94477	-5.11466	4.94425	5.11466	-4.94481	-4.8827	4.94579	4.8827	-4.9463	-4.60963	4.945	4.60963	-4.93127	-4.28483	4.9382	4.28483	-4.93803	-3.85564	4.939	3.85564	-4.95229	-3.21322	4.94498	3.21322	-4.93583	-2.7902	4.94265	2.7902
	-4.96818	-5.11437	4.9601	5.11437	-4.96814	-5.16521	4.95403	5.16521	-4.95981	-5.10693	4.95931	5.10693	-4.95987	-4.87437	4.96086	4.87437	-4.96211	-4.60331	4.95932	4.60331	-4.94556	-4.27676	4.95401	4.27676	-4.95308	-3.85016	4.95407	3.85016	-4.96662	-3.20903	4.96004	3.20903	-4.95088	-2.79255	4.95696	2.79255
	-4.98249	-5.10716	4.97518	5.10716	-4.98319	-5.15893	4.96983	5.15893	-4.97488	-5.09759	4.97514	5.09759	-4.97568	-4.86434	4.97592	4.86434	-4.97716	-4.59311	4.97513	4.59311	-4.96138	-4.26886	4.96831	4.26886	-4.96815	-3.84519	4.96914	3.84519	-4.98168	-3.20837	4.97512	3.20837	-4.96594	-2.79505	4.97202	2.79505
	-4.99932	-5.09762	4.99022	5.09762	-4.99969	-5.14848	4.98491	5.14848	-4.98994	-5.0925	4.98943	5.0925	-4.99074	-4.85635	4.99098	4.85635	-4.99146	-4.58692	4.99019	4.58692	-4.97645	-4.26543	4.98413	4.26543	-4.98396	-3.84163	4.98421	3.84163	-4.99673	-3.20288	4.99017	3.20288	-4.98102	-2.79798	4.98709	2.79798
	-4.99998	-5.10201	5.0001	5.10201	-4.99998	-5.14677	5.00048	5.14677	-4.99996	-5.08911	5.00025	5.08911	-4.99997	-4.85502	5.00002	4.85502	-4.99996	-4.58613	5.0001	4.58613	-4.99074	-4.26152	5.00049	4.26152	-4.9997	-3.83208	5.0001	3.83208	-4.99995	-3.20438	5.00024	3.20438	-4.99606	-2.79857	5.00215	2.79857
	--	--	--	--	--	--	--	--					--	--	--	--	--	--					--	--	--	--	--	--	--	--	--	--	--	--	--	--
																																	--	--	--	--
																																	--	--	--	--
																																	--	--	--	--
																																	--	--	--	--
																																	--	--	--	--
																																	--	--	--	--
																																	--	--	--	--
																																	--	--	--	--
																																	--	--	--	--
																																	--	--	--	--
																																	--	--	--	--
																																	--	--	--	--
																																	--	--	--	--
																																	--	--	--	--
																																	--	--	--	--
																																	--	--	--	--
																																	--	--	--	--
																																	--	--	--	--
																																	--	--	--	--
																																	--	--	--	--
																																	--	--	--	--
																																	--	--	--	--
																																	--	--	--	--
																																	--	--	--	--
																																	--	--	--	--
																																	--	--	--	--
																																	--	--	--	--
																																	--	--	--	--
																																	--	--	--	--
																																	--	--	--	--
																																	--	--	--	--
																																	--	--	--	--
																																	--	--	--	--
																																	--	--	--	--
																																	--	--	--	--
																																	--	--	--	--
																																	--	--	--	--
																																	--	--	--	--
																																	--	--	--	--
																																	--	--	--	--
																																	--	--	--	--
																																	--	--	--	--
																																	--	--	--	--
																																	--	--	--	--
																																	--	--	--	--
																																	--	--	--	--
																																	--	--	--	--
																																	--	--	--	--
																																	--	--	--	--
																																	--	--	--	--
																																	--	--	--	--
																																	--	--	--	--
																																	--	--	--	--
																																	--	--	--	--
																																	--	--	--	--
																																	--	--	--	--
																																	--	--	--	--
																																	--	--	--	--
																																	--	--	--	--
																																	--	--	--	--
																																	--	--	--	--
																																	--	--	--	--
																																	--	--	--	--
																																	--	--	--	--
																																	--	--	--	--
																																	--	--	--	--
																																	--	--	--	--
																																	--	--	--	--
																																	--	--	--	--
																																	--	--	--	--
																																	--	--	--	--
																																	--	--	--	--
																																	--	--	--	--
																																	--	--	--	--
																																	--	--	--	--
																																	--	--	--	--
																																	--	--	--	--
																																	--	--	--	--
																																	--	--	--	--
																																	--	--	--	--
																																	--	--	--	--
																																	--	--	--	--
																																	--	--	--	--
																																	--	--	--	--
																																	--	--	--	--
																																	--	--	--	--
																																	--	--	--	--
																																	--	--	--	--
																																	--	--	--	--
																																	--	--	--	--
																																	--	--	--	--
																																	--	--	--	--
																																	--	--	--	--
																																	--	--	--	--
																																	--	--	--	--
																																	--	--	--	--
																																	--	--	--	--
																																	--	--	--	--
																																	--	--	--	--
																																	--	--	--	--
																																	--	--	--	--
																																	--	--	--	--
																																	--	--	--	--
																																	--	--	--	--
																																	--	--	--	--
																																	--	--	--	--
																																	--	--	--	--
																																	--	--	--	--
																																	--	--	--	--
																																	--	--	--	--
																																	--	--	--	--
																																	--	--	--	--
																																	--	--	--	--
																																	--	--	--	--
																																	--	--	--	--
																																	--	--	--	--
																																	--	--	--	--
																																	--	--	--	--
																																	--	--	--	--
																																	--	--	--	--
																																	--	--	--	--
																																	--	--	--	--
																																	--	--	--	--
																																	--	--	--	--
																																	--	--	--	--
																																	--	--	--	--
																																	--	--	--	--
																																	--	--	--	--
																																	--	--	--	--
																																	--	--	--	--
																																	--	--	--	--
																																	--	--	--	--
																																	--	--	--	--
																																	--	--	--	--
																																	--	--	--	--
																																	--	--	--	--
																																	--	--	--	--
																																	--	--	--	--
																																	--	--	--	--
																																	--	--	--	--
																																	--	--	--	--
																																	--	--	--	--
																																	--	--	--	--
																																	--	--	--	--
																																	--	--	--	--
																																	--	--	--	--
																																	--	--	--	--
																																	--	--	--	--
																																	--	--	--	--
																																	--	--	--	--
																																	--	--	--	--
																																	--	--	--	--
																																	--	--	--	--
																																	--	--	--	--
																																	--	--	--	--
																																	--	--	--	--
																																	--	--	--	--
																																	--	--	--	--
																																	--	--	--	--
																																	--	--	--	--
																																	--	--	--	--
																																	--	--	--	--
																																	--	--	--	--
																																	--	--	--	--
																																	--	--	--	--
																																	--	--	--	--
																																	--	--	--	--
																																	--	--	--	--
																																	--	--	--	--
																																	--	--	--	--
																																	--	--	--	--
																																	--	--	--	--
																																	--	--	--	--
																																	--	--	--	--
																																	--	--	--	--
																																	--	--	--	--
																																	--	--	--	--
																																	--	--	--	--
																																	--	--	--	--
																																	--	--	--	--
																																	--	--	--	--
																																	--	--	--	--
																																	--	--	--	--
																																	--	--	--	--
																																	--	--	--	--
																																	--	--	--	--
																																	--	--	--	--
																																	--	--	--	--
																																	--	--	--	--
																																	--	--	--	--
																																	--	--	--	--
																																	--	--	--	--
																																	--	--	--	--
																																	--	--	--	--
																																	--	--	--	--
																																	--	--	--	--
																																	--	--	--	--
																																	--	--	--	--
																																	--	--	--	--
																																	--	--	--	--
																																	--	--	--	--
																																	--	--	--	--
																																	--	--	--	--
																																	--	--	--	--
																																	--	--	--	--
																																	--	--	--	--
																																	--	--	--	--
																																	--	--	--	--
																																	--	--	--	--
																																	--	--	--	--
																																	--	--	--	--
																																	--	--	--	--
																																	--	--	--	--
																																	--	--	--	--
																																	--	--	--	--
																																	--	--	--	--
																																	--	--	--	--
																																	--	--	--	--
																																	--	--	--	--
																																	--	--	--	--
																																	--	--	--	--
																																	--	--	--	--
																																	--	--	--	--
																																	--	--	--	--
																																	--	--	--	--
																																	--	--	--	--
																																	--	--	--	--
																																	--	--	--	--
																																	--	--	--	--
																																	--	--	--	--
																																	--	--	--	--
																																	--	--	--	--
																																	--	--	--	--
																																	--	--	--	--
																																	--	--	--	--
																																	--	--	--	--
																																	--	--	--	--
																																	--	--	--	--
																																	--	--	--	--
																																	--	--	--	--
																																	--	--	--	--
																																	--	--	--	--
																																	--	--	--	--
																																	--	--	--	--
																																	--	--	--	--
																																	--	--	--	--
																																	--	--	--	--
																																	--	--	--	--
																																	--	--	--	--
																																	--	--	--	--
																																	--	--	--	--
																																	--	--	--	--
																																	--	--	--	--
																																	--	--	--	--
																																	--	--	--	--
																																	--	--	--	--
																																	--	--	--	--
																																	--	--	--	--
																																	--	--	--	--
																																	--	--	--	--
																																	--	--	--	--
																																	--	--	--	--
																																	--	--	--	--
																																	--	--	--	--
																																	--	--	--	--
																																	--	--	--	--
																																	--	--	--	--
																																	--	--	--	--
																																	--	--	--	--
																																	--	--	--	--
																																	--	--	--	--
																																	--	--	--	--
																																	--	--	--	--
																																	--	--	--	--
																																	--	--	--	--
																																	--	--	--	--
																																	--	--	--	--
																																	--	--	--	--
																																	--	--	--	--
																																	--	--	--	--
																																	--	--	--	--
																																	--	--	--	--
																																	--	--	--	--
																																	--	--	--	--
																																	--	--	--	--
																																	--	--	--	--
																																	--	--	--	--
																																	--	--	--	--
																																	--	--	--	--
																																	--	--	--	--
																																	--	--	--	--
																																	--	--	--	--
																																	--	--	--	--
																																	--	--	--	--
																																	--	--	--	--
																																	--	--	--	--
																																	--	--	--	--
																																	--	--	--	--
																																	--	--	--	--
																																	--	--	--	--
																																	--	--	--	--
																																	--	--	--	--
																																	--	--	--	--
																																	--	--	--	--
																																	--	--	--	--
																																	--	--	--	--
																																	--	--	--	--
																																	--	--	--	--
																																	--	--	--	--
																																	--	--	--	--
																																	--	--	--	--
																																	--	--	--	--
																																	--	--	--	--
																																	--	--	--	--
																																	--	--	--	--
																																	--	--	--	--
																																	--	--	--	--
																																	--	--	--	--
																																	--	--	--	--
																																	--	--	--	--
																																	--	--	--	--
																																	--	--	--	--
																																	--	--	--	--
																																	--	--	--	--
																																	--	--	--	--
																																	--	--	--	--
																																	--	--	--	--
																																	--	--	--	--
																																	--	--	--	--
																																	--	--	--	--
																																	--	--	--	--
																																	--	--	--	--
																																	--	--	--	--
																																	--	--	--	--
																																	--	--	--	--
																																	--	--	--	--
																																	--	--	--	--
																																	--	--	--	--
																																	--	--	--	--
																																	--	--	--	--
																																	--	--	--	--
																																	--	--	--	--
																																	--	--	--	--
																																	--	--	--	--
																																	--	--	--	--
																																	--	--	--	--
																																	--	--	--	--
																																	--	--	--	--
																																	--	--	--	--
																																	--	--	--	--
																																	--	--	--	--
																																	--	--	--	--
																																	--	--	--	--
																																	--	--	--	--
																																	--	--	--	--
																																	--	--	--	--
																																	--	--	--	--
																																	--	--	--	--
																																	--	--	--	--
																																	--	--	--	--
																																	--	--	--	--
																																	--	--	--	--
																																	--	--	--	--
																																	--	--	--	--
																																	--	--	--	--
																																	--	--	--	--
																																	--	--	--	--
																																	--	--	--	--
																																	--	--	--	--
																																	--	--	--	--
																																	--	--	--	--
																																	--	--	--	--
																																	--	--	--	--
																																	--	--	--	--
																																	--	--	--	--
																																	--	--	--	--
																																	--	--	--	--
																																	--	--	--	--
																																	--	--	--	--
																																	--	--	--	--
																																	--	--	--	--
																																	--	--	--	--
																																	--	--	--	--
																																	--	--	--	--
																																	--	--	--	--
																																	--	--	--	--
																																	--	--	--	--
																																	--	--	--	--
																																	--	--	--	--
																																	--	--	--	--
																																	--	--	--	--
																																	--	--	--	--
																																	--	--	--	--
																																	--	--	--	--
																																	--	--	--	--
																																	--	--	--	--
																																	--	--	--	--
																																	--	--	--	--
																																	--	--	--	--
																																	--	--	--	--
																																	--	--	--	--
																																	--	--	--	--
																																	--	--	--	--
																																	--	--	--	--
																																	--	--	--	--
																																	--	--	--	--
																																	--	--	--	--
																																	--	--	--	--
																																	--	--	--	--
																																	--	--	--	--
																																	--	--	--	--
																																	--	--	--	--
																																	--	--	--	--
																																	--	--	--	--
																																	--	--	--	--
																																	--	--	--	--
																																	--	--	--	--
																																	--	--	--	--
																																	--	--	--	--
																																	--	--	--	--
																																	--	--	--	--
																																	--	--	--	--
																																	--	--	--	--
																																	--	--	--	--
																																	--	--	--	--
																																	--	--	--	--
																																	--	--	--	--
																																	--	--	--	--
																																	--	--	--	--
																																	--	--	--	--
																																	--	--	--	--
																																	--	--	--	--
																																	--	--	--	--
																																	--	--	--	--
																																	--	--	--	--
																																	--	--	--	--
																																	--	--	--	--
																																	--	--	--	--
																																	--	--	--	--
																																	--	--	--	--
																																	--	--	--	--
																																	--	--	--	--
																																	--	--	--	--
																																	--	--	--	--
																																	--	--	--	--
																																	--	--	--	--
																																	--	--	--	--
																																	--	--	--	--
																																	--	--	--	--
																																	--	--	--	--
																																	--	--	--	--
																																	--	--	--	--
																																	--	--	--	--
																																	--	--	--	--
																																	--	--	--	--
																																	--	--	--	--
																																	--	--	--	--
																																	--	--	--	--
																																	--	--	--	--
																																	--	--	--	--
																																	--	--	--	--
																																	--	--	--	--
																																	--	--	--	--
																																	--	--	--	--
																																	--	--	--	--
																																	--	--	--	--
																																	--	--	--	--
																																	--	--	--	--
																																	--	--	--	--
																																	--	--	--	--
																																	--	--	--	--
																																	--	--	--	--
																																	--	--	--	--
																																	--	--	--	--
																																	--	--	--	--
																																	--	--	--	--
																																	--	--	--	--
																																	--	--	--	--
																																	--	--	--	--
																																	--	--	--	--
																																	--	--	--	--
																																	--	--	--	--
																																	--	--	--	--
																																	--	--	--	--
																																	--	--	--	--
																																	--	--	--	--
																																	--	--	--	--
																																	--	--	--	--
																																	--	--	--	--
																																	--	--	--	--
																																	--	--	--	--
																																	--	--	--	--
																																	--	--	--	--
																																	--	--	--	--
																																	--	--	--	--
																																	--	--	--	--
																																	--	--	--	--
																																	--	--	--	--
																																	--	--	--	--
																																	--	--	--	--
																																	--	--	--	--
																																	--	--	--	--
																																	--	--	--	--
																																	--	--	--	--
																																	--	--	--	--
																																	--	--	--	--
																																	--	--	--	--
																																	--	--	--	--
																																	--	--	--	--
																																	--	--	--	--
																																	--	--	--	--
																																	--	--	--	--
																																	--	--	--	--
																																	--	--	--	--
																																	--	--	--	--
																																	--	--	--	--
																																	--	--	--	--
																																	--	--	--	--
																																	--	--	--	--
																																	--	--	--	--
																																	--	--	--	--
																																	--	--	--	--
																																	--	--	--	--
																																	--	--	--	--
																																	--	--	--	--
																																	--	--	--	--
																																	--	--	--	--
																																	--	--	--	--
																																	--	--	--	--
																																	--	--	--	--
																																	--	--	--	--
																																	--	--	--	--
																																			--	--
